# Supplementary material for: Prolonged Exposure to High Temperature Inhibits Shoot Primary and Root Secondary Growth in Panax ginseng
Source: Int J Mol Sci. 2022 Oct 1;23(19):11647. doi: 10.3390/ijms231911647 (PMC9569605; doi:10.3390/ijms231911647)
Supplement: Supplementary file 1 [file ijms-23-11647-s001.zip]

Archive with 2 entries (2 files):
- SuplementaryFigures.pptx
- SuplementaryTables.xlsx
