# Supplementary material for: Prolonged Exposure to High Temperature Inhibits Shoot Primary and Root Secondary Growth in Panax ginseng
Source: Int J Mol Sci. 2022 Oct 1;23(19):11647. doi: 10.3390/ijms231911647 (PMC9569605; doi:10.3390/ijms231911647)
Supplement: Supplementary file 1 [file ijms-23-11647-s001.zip › SuplementaryTables.xlsx]

## Sheet: Supplementary Table1
Supplementary Table S1. Summary of genes identified by GSEA analysis
GO term	Gene ID	Gene name	Homologous TAIR gene ID (v10)	Rank in gene list (GSEA)	Rank metric score (GSEA)	Running enrichment score (ES)	Core enrichment (Yes or No)	Expression value (TPM)						Differential expression (Heat/Con)		DEG
								Con_1	Con_2	Con_3	Heat_1	Heat_2	Heat_3	Log2 Fold-change	q-value	(|FC| >= 1.5, q < 0.05)
Response to heat	Pg_S0845.5	ATHSFA6B, HSFA6B	AT3G22830	0	4.64803	0.00910802	Yes	1.36082	1.40506	0.86769	-0.673949	-0.668281	-0.657381	4.79803	2.59053e-68	O
	Pg_S6301.1	HSP17.6II	AT5G12020	11	3.83347	0.0163995	Yes	1.11708	0.861634	0.580373	-0.726089	-0.836715	-0.762732	3.11592	1.69482e-49	O
	Pg_S1231.11	ATHSFA2, HSFA2	AT2G26150	18	3.62234	0.0233654	Yes	0.837037	1.49567	1.21408	-0.572583	-0.57438	-0.491003	2.61202	5.93354e-15	O
	Pg_S1718.7	HSP70, ATHSP70	AT3G12580	19	3.62068	0.0304602	Yes	1.27232	1.47615	1.19581	-0.747369	-0.80645	-0.638452	2.76831	1.16452e-98	O
	Pg_S1097.8	ATHSP101, HSP101, HOT1	AT1G74310	79	3.08151	0.0351983	Yes	0.906289	1.20332	1.14852	-0.731341	-0.886997	-0.749182	2.0754	1.61575e-55	O
	Pg_S0230.17	ATHSFA6B, HSFA6B	AT3G22830	104	2.90353	0.0403589	Yes	0.68546	0.778634	1.69443	-0.69612	-0.631427	-0.69612	5.77113	2.43966e-26	O
	Pg_S2538.9	ATHSP101, HSP101, HOT1	AT1G74310	122	2.84472	0.0455586	Yes	0.909127	1.23405	1.08564	-0.874782	-0.929543	-0.805697	1.86084	7.19201e-59	O
	Pg_S2342.1	HSP17.6II	AT5G12020	147	2.7692	0.050456	Yes	1.04221	1.07589	0.517467	-0.929838	-1.14712	-0.77405	2.15171	3.20622e-29	O
	Pg_S0222.12		AT2G20560	150	2.75978	0.0558198	Yes	1.90447	0.828792	1.22953	-0.538471	-0.674113	-0.556468	1.83218	1.51153e-16	O
	Pg_S4366.4	Fes1A	AT3G09350	180	2.64044	0.0603547	Yes	1.57076	1.72362	1.49845	-0.791448	-0.709445	-0.508878	1.68393	2.34218e-22	O
	Pg_S0918.3	HSP17.6II	AT5G12020	210	2.57616	0.0647637	Yes	1.20373	0.874452	0.73606	-0.598909	-0.751493	-0.435982	1.75007	2.70937e-29	O
	Pg_S2641.23	Fes1A	AT3G09350	214	2.56136	0.0697167	Yes	1.26767	1.69766	1.14949	-0.564667	-0.959294	-0.634846	1.69313	6.92339e-29	O
	Pg_S1273.19		AT2G20560	230	2.51523	0.0743148	Yes	1.1885	0.706507	0.909255	-0.458297	-0.516967	-0.472203	1.5886	7.91867e-23	O
	Pg_S1220.6	POM1, ERH2, ELP1, CTL1, ELP, HOT2, ATCTL1	AT1G05850	314	2.33931	0.0770695	Yes	1.7536	0.822005	1.32909	-0.223134	-0.354115	-0.291828	1.46556	7.99322e-10	O
	Pg_S0947.7		AT1G53540	332	2.31795	0.0812369	Yes	1.75673	1.2734	0.8399	-1.29992	-1.31343	-1.32086	1.44089	7.66331e-12	O
	Pg_S0562.5	HSP17.6II	AT5G12020	342	2.30092	0.0855473	Yes	1.22982	0.925764	0.710077	-0.793456	-1.07953	-0.616304	1.55061	5.24586e-25	O
	Pg_S7006.3		AT2G20560	346	2.29576	0.0899799	Yes	1.11202	1.60449	0.76227	-0.32321	-0.404216	-0.631218	1.40572	2.15216e-07	O
	Pg_S1292.11	HSC701, HSP701, ATHSC701, HSC70	AT5G02500	365	2.27305	0.0940373	Yes	2.07929	2.32125	1.04654	-0.803425	-0.753897	-0.151672	1.73039	3.98844e-12	O
	Pg_S3142.1		AT1G53540	374	2.25859	0.0982868	Yes	0.842122	1.36071	1.01692	-0.680707	-0.453696	-0.274786	1.47453	0.000466387	O
	Pg_S5822.4	Fes1A	AT3G09350	452	2.15097	0.100805	Yes	1.6125	1.019	1.49586	-0.799139	-1.14514	-0.391181	1.7178	6.25504e-18	O
	Pg_S4780.1	ATHSFA2, HSFA2	AT2G26150	462	2.13849	0.104797	Yes	0.778298	1.81766	0.825076	-0.432377	-0.450077	-0.802684	2.94704	4.05123e-12	O
	Pg_S4951.1	POM1, ERH2, ELP1, CTL1, ELP, HOT2, ATCTL1	AT1G05850	589	1.99906	0.105937	Yes	1.25817	1.84104	1.45667	-0.697135	-0.263872	0.0970574	1.77789	1.83072e-08	O
	Pg_S2935.1	POM1, ERH2, ELP1, CTL1, ELP, HOT2, ATCTL1	AT1G05850	676	1.91794	0.1078	Yes	1.3992	0.991726	1.22448	-0.183062	-0.224275	-0.239989	1.15831	1.37531e-26	O
	Pg_S5198.2	APX1, MEE6, CS1, ATAPX1, ATAPX01	AT1G07890	699	1.89578	0.11103	Yes	1.08288	1.07537	0.947801	-1.16144	-1.21052	-1.10769	1.14647	1.32572e-21	O
	Pg_S1330.6	ATJ2, J2	AT5G22060	710	1.88777	0.114509	Yes	0.732938	0.827755	0.707346	-0.572515	-0.706091	-0.450121	1.14372	5.46734e-23	O
	Pg_S6237.6		AT1G66080	731	1.87228	0.117737	Yes	0.881721	0.595573	0.672074	-1.18415	-0.329282	-0.978731	2.63231	0.0392671	O
	Pg_S0225.4		AT1G53540	771	1.83891	0.120481	Yes	1.03088	1.01054	0.612383	-0.618565	-0.596821	-0.34523	1.10777	1.18908e-11	O
	Pg_S0302.13	ROF1, ATFKBP62, FKBP62	AT3G25230	825	1.80431	0.122848	Yes	1.56381	0.266026	0.541997	-0.615891	-0.640554	-0.531697	1.92099	0.174348	X
	Pg_S1157.32		AT5G35460	851	1.78685	0.125799	Yes	1.70447	0.238599	1.79156	-1.68634	-1.68634	-0.681112	2.97899	0.000291601	O
	Pg_S0897.57	ATJ2, J2	AT5G22060	921	1.75143	0.12771	Yes	0.58403	0.56006	0.401215	-0.527214	-0.49652	-0.269963	1.05309	2.64812e-15	O
	Pg_S0491.15	POM1, ERH2, ELP1, CTL1, ELP, HOT2, ATCTL1	AT1G05850	952	1.7343	0.130447	Yes	1.43329	0.94953	1.33239	-0.159358	-0.0720592	-0.158168	1.03717	1.95064e-21	O
	Pg_S0403.26	HSP91	AT1G79930	972	1.72142	0.133401	Yes	0.716247	1.29277	0.781287	-0.985687	-0.868384	-0.727311	1.03186	5.8981e-14	O
	Pg_S0756.6		AT3G53990	1066	1.67701	0.134638	Yes	-0.420952	0.634766	0.574335	-0.892367	-1.17938	-1.11611	1.24251	0.0528662	X
	Pg_S4686.2		AT1G53540	1115	1.65839	0.13683	Yes	0.0395775	-0.427915	-0.439071	-0.805713	-0.81934	-0.945796	2.63473	0.0433586	O
	Pg_S7561.1	ALDH5F1, SSADH1, SSADH	AT1G79440	1126	1.65198	0.139846	Yes	0.905152	1.05841	0.819289	0.00957864	-0.253971	-0.240938	0.983934	1.51808e-13	O
	Pg_S0575.47	APX1, MEE6, CS1, ATAPX1, ATAPX01	AT1G07890	1144	1.64504	0.142695	Yes	0.876193	1.27926	0.105312	-0.970304	-1.6002	-1.79984	0.973669	1.12987e-10	O
	Pg_S0747.8	MTHSC702, HSC705	AT5G09590	1176	1.62889	0.145204	Yes	0.898446	1.50603	0.508916	-0.70504	-0.865078	-0.769949	0.971138	1.60565e-10	O
	Pg_S3802.3	CMT2	AT4G19020	1221	1.6069	0.147383	Yes	1.63463	1.08564	1.40932	-0.142448	-1.34198	-1.09128	1.17333	0.14505	X
	Pg_S1119.3		AT1G07400	1251	1.58838	0.149856	Yes	0.877238	0.975058	0.715853	-0.308135	-0.558626	-0.381782	0.942055	1.08867e-18	O
	Pg_S1886.12	CYT1	AT2G39770	1302	1.56843	0.151828	Yes	1.90076	0.448219	2.1182	-0.441237	-0.361634	-0.115284	1.31142	0.0314914	O
	Pg_S2221.5	ROF2, ATFKBP65, FKBP65	AT5G48570	1325	1.55856	0.154397	Yes	0.818508	0.987253	0.445524	-0.493626	-1.21865	-1.26694	1.00528	0.275558	X
	Pg_S2882.5	ANNAT3, ANN3	AT2G38760	1347	1.55098	0.156973	Yes	0.360123	2.2625	0.691237	-0.738806	-0.791269	-1.28373	2.52874	0.0629273	X
	Pg_S0940.15	ERD2, HSP70T1	AT1G56410	1370	1.54216	0.15951	Yes	1.53846	1.5224	1.34353	-0.0889945	-0.479918	-0.314496	0.919933	4.67441e-10	O
	Pg_S4990.3	ABA1, LOS6, NPQ2, ATABA1, ZEP, IBS3, ATZEP	AT5G67030	1396	1.53364	0.161965	Yes	0.540076	0.858374	0.677992	-0.395191	-0.285059	-0.728037	0.895662	0.000108195	O
	Pg_S2456.16	NPQ1, AVDE1	AT1G08550	1476	1.50017	0.163163	Yes	0.251656	0.500253	0.590234	-0.442358	-0.862269	-0.545693	0.886106	0.00289797	O
	Pg_S1556.1	HSP70, ATHSP70	AT3G12580	1481	1.49878	0.166012	Yes	1.02272	1.12399	1.0949	-0.256537	-0.435676	-0.195287	0.886954	1.20871e-18	O
	Pg_S2583.18	HSP21	AT4G27670	1490	1.49506	0.168765	Yes	0.185617	0.636965	-0.32136	-0.968112	-1.71234	-1.54719	0.924867	5.7743e-07	O
	Pg_S7822.1	ANNAT8	AT5G12380	1578	1.4595	0.169708	Yes	1.2832	2.84519	0.304163	-0.83834	-0.459633	-0.83834	3.83308	2.10926e-05	O
	Pg_S0724.10	HSP91	AT1G79930	1615	1.44464	0.171745	Yes	0.591685	1.19166	0.382236	-0.896429	-0.762578	-0.653812	0.851659	7.17114e-09	O
	Pg_S6579.1	ATJ2, J2	AT5G22060	1653	1.43287	0.173738	Yes	0.656414	0.17659	0.711159	-0.845236	-0.391622	-0.414714	0.844022	4.83881e-05	O
	Pg_S1770.2	BIP, BIP2	AT5G42020	1674	1.42488	0.176089	Yes	1.9462	1.3356	1.83443	-0.731512	-0.191288	-0.331244	0.836812	1.21369e-09	O
	Pg_S5272.1		AT5G56900	1691	1.41989	0.178519	Yes	1.17197	1.37209	1.32981	0.151639	0.00945113	0.229106	0.836948	1.91264e-16	O
	Pg_S0280.68	ANNAT2	AT5G65020	1732	1.41122	0.180402	Yes	1.23483	1.63899	1.20359	-0.337374	-0.217372	0.44163	0.988077	0.000170456	O
	Pg_S2097.5		AT3G53990	1748	1.40614	0.182827	Yes	-0.0810047	1.2932	-0.0085518	-0.852823	-0.840442	-1.07609	1.31725	0.0086072	O
	Pg_S4184.8	BIP, BIP2	AT5G42020	1787	1.39603	0.184725	Yes	1.78813	1.20633	1.19682	-0.399406	-0.896527	-0.235308	0.826881	2.19345e-06	O
	Pg_S1124.10		AT1G66080	1812	1.38948	0.186919	Yes	1.32555	0.658031	0.197489	-0.172566	-0.796469	-0.982382	2.26907	7.52086e-05	O
	Pg_S0361.14		AT1G36390	1845	1.37915	0.188916	Yes	0.975053	0.0682594	0.191852	-1.08992	-1.19938	-1.55927	0.784926	0.0204504	O
	Pg_S1615.27	HSP17.6II	AT5G12020	1861	1.37339	0.191277	Yes	1.08401	1.07607	0.144423	-0.178782	-1.30868	-0.761798	1.29884	9.10946e-05	O
	Pg_S4604.2	HSP91	AT1G79930	1909	1.35847	0.192903	Yes	1.3157	1.70253	1.31629	-1.24527	-1.10457	-0.910451	0.794915	7.08187e-10	O
	Pg_S3155.6		AT2G40350	1956	1.34739	0.194529	Yes	0.484286	-0.284117	0.225088	-0.751042	-0.868692	-0.644421	0.764033	0.731419	X
	Pg_S1885.42	ATBAG7, BAG7	AT5G62390	2001	1.33681	0.196179	Yes	0.904498	-0.0112339	0.135559	-1.05307	-0.396196	-1.17646	1.58532	0.0495608	O
	Pg_S3226.19	ATBAG5, BAG5	AT1G12060	2018	1.33057	0.198434	Yes	0.626184	0.27495	0.614398	-0.172932	-0.658531	-0.693105	0.827293	0.475143	X
	Pg_S0148.2	HSA32	AT4G21320	2070	1.31832	0.199893	Yes	1.19229	1.24937	0.662054	-0.485965	-1.56339	-1.67567	0.790324	1.24755e-05	O
	Pg_S0304.33	Hsp81.4, AtHsp90.4	AT5G56000	2096	1.3118	0.201913	Yes	1.61232	1.40394	1.416	-0.730924	-0.850551	-0.81331	0.768778	1.54824e-15	O
	Pg_S0175.20	HSC701, HSP701, ATHSC701, HSC70	AT5G02500	2308	1.25835	0.199728	Yes	0.474285	1.73964	2.15087	0.0267114	0.0672111	-0.736033	1.65749	0.00212894	O
	Pg_S0741.8	ROF2, ATFKBP65, FKBP65	AT5G48570	2314	1.25702	0.202081	Yes	-0.0550814	1.83578	1.84503	-0.574178	-0.189713	-0.571864	2.22745	0.000467375	O
	Pg_S0175.32	HSP70, ATHSP70	AT3G12580	2394	1.23416	0.202758	Yes	1.12527	0.260538	0.963585	-0.179519	-1.18155	-0.414932	0.901676	0.0171511	O
	Pg_S6332.4	NFYC10	AT1G07980	2445	1.22181	0.204051	Yes	0.302403	1.31224	-0.377564	-1.06193	-1.99436	-0.938779	1.38918	0.164464	X
	Pg_S1935.3	BIP, BIP2	AT5G42020	2560	1.19506	0.20388	Yes	0.681221	1.31914	1.29126	-0.595538	-0.0780745	-0.579161	0.692621	3.37203e-05	O
	Pg_S0255.6		AT1G53540	2641	1.17484	0.204419	Yes	1.35907	2.66512	0.181825	-0.103548	-1.10759	-0.757091	1.71486	0.0160395	O
	Pg_S4990.4	ABA1, LOS6, NPQ2, ATABA1, ZEP, IBS3, ATZEP	AT5G67030	2676	1.16733	0.205957	Yes	0.312115	0.473042	0.0933929	-0.154122	-0.821834	-0.614516	0.853716	0.0342927	O
	Pg_S0988.21	HSP91	AT1G79930	2699	1.16258	0.20775	Yes	1.54682	1.47589	1.28347	-1.37306	-1.14486	-1.79927	0.673789	2.99806e-07	O
	Pg_S2623.11	HSA32	AT4G21320	2721	1.15811	0.209557	Yes	0.372938	1.57638	1.23084	-1.42791	-1.14529	-0.929103	0.679791	1.16805e-05	O
	Pg_S0953.13	CYT1	AT2G39770	2727	1.15727	0.211714	Yes	1.39902	1.11467	1.28647	0.184006	0.29572	0.0233277	0.673573	0.000208937	O
	Pg_S4549.14	GAPC, GAPC1, GAPC1	AT3G04120	2787	1.14654	0.212661	Yes	2.35558	0.259156	0.779538	-0.252847	-0.322666	-0.198854	1.55566	0.403108	X
	Pg_S5201.2	ANNAT2	AT5G65020	2833	1.13739	0.213898	Yes	1.05637	1.18545	0.409846	0.293159	-0.889573	-0.61464	0.98851	0.00273325	O
	Pg_S5949.1	ATJ2, J2	AT5G22060	2843	1.13434	0.215922	Yes	0.758115	0.619468	0.725898	-0.051468	-0.565397	-0.431323	0.65814	0.000711276	O
	Pg_S3300.18	HSC701, HSP701, ATHSC701, HSC70	AT5G02500	2880	1.12711	0.217337	Yes	1.63965	1.66913	1.38731	-0.221915	-0.085568	0.0267632	0.654902	4.94146e-11	O
	Pg_S1439.24	ATERDJ3A, TMS1	AT3G08970	2925	1.1181	0.218558	Yes	0.93262	0.521196	0.921522	-0.861047	-0.566713	-0.203541	0.653005	0.00172144	O
	Pg_S3675.15	RPT2a	AT4G29040	2980	1.10991	0.219543	Yes	0.134196	-0.283613	-0.324029	-1.22368	-0.955781	-0.897624	0.638537	0.0134837	O
	Pg_S5025.12	Hop3	AT4G12400	3009	1.10486	0.221091	Yes	0.736622	1.33175	0.944066	-0.31999	-0.565991	-0.435174	0.643235	2.66591e-08	O
	Pg_S5953.5		AT5G51440	3094	1.0878	0.221371	Yes	0.209777	-0.61098	0.0378361	-0.630698	-1.72094	-1.63885	0.906486	0.0142388	O
	Pg_S6197.2	ATBAG7, BAG7	AT5G62390	3118	1.08351	0.222988	Yes	1.37132	0.223908	0.881211	-0.566205	-0.463283	-0.024407	0.619677	0.093571	X
	Pg_S2196.8	SRF6	AT1G53730	3120	1.0832	0.225088	Yes	0.833052	1.62589	-0.15124	-0.285201	-0.598541	-1.18383	0.926589	0.00301218	O
	Pg_S0050.1	ATHSFC1, HSFC1	AT3G24520	3155	1.07735	0.22645	Yes	-0.398084	-0.221721	-0.706134	-1.06019	-1.20555	-1.30957	0.593992	0.597446	X
	Pg_S5111.7	XBAT31	AT2G28840	3237	1.06513	0.226752	Yes	1.03642	1.22073	0.747637	0.198482	-0.48891	-0.398331	0.610531	0.100742	X
	Pg_S0975.12	ALDH5F1, SSADH1, SSADH	AT1G79440	3260	1.06133	0.228347	Yes	0.633556	0.563122	0.697313	0.0650572	0.0365533	-0.275554	0.601686	0.021177	O
	Pg_S0760.43	HSP811, ATHS83, HSP81.1, HSP83, ATHSP90.1, AtHsp901, HSP90.1	AT5G52640	3297	1.0562	0.231719	Yes	-0.0577044	0.0315357	0.0691414	-1.05445	-1.0714	-1.03005	0.61207	3.83213e-09	O
	Pg_S1459.17	HSBP, AtHSBP	AT4G15802	3316	1.05358	0.233386	Yes	0.201283	1.33402	1.04177	-0.037088	-0.213329	-0.139808	0.639064	0.461508	X
	Pg_S3463.6	GAPC, GAPC1, GAPC1	AT3G04120	3352	1.04849	0.23467	Yes	1.18596	1.18547	0.991564	-0.152082	-0.187519	-0.388587	0.606422	9.14559e-09	O
	Pg_S3517.16	ATHSFA6B, HSFA6B	AT3G22830	3366	1.04708	0.236435	Yes	1.65824	1.75512	-0.346526	-0.216496	-0.592722	-0.446516	3.10106	2.30942e-06	O
	Pg_S3016.15	ATTIL, TIL	AT5G58070	3383	1.04545	0.238131	Yes	2.07967	1.02249	1.76996	-0.0123249	0.256348	0.332675	0.593069	0.0125725	O
	Pg_S1203.3		AT1G73480	3481	1.03347	0.240078	Yes	0.220133	0.470804	1.93926	-1.1455	-0.517431	-0.386815	0.606479	0.327116	X
	Pg_S4699.13	HSC701, HSP701, ATHSC701, HSC70	AT5G02500	3535	1.02606	0.24092	Yes	1.47519	1.30327	1.52883	-0.0070992	0.00895687	0.247497	0.594617	2.04845e-09	O
	Pg_S1615.16	GAPC, GAPC1, GAPC1	AT3G04120	3601	1.01502	0.241477	Yes	1.36354	1.28859	0.795004	-0.355851	-0.237819	-0.530326	0.582594	2.05424e-05	X
	Pg_S0431.1	NPQ1, AVDE1	AT1G08550	3610	1.01359	0.243286	Yes	0.651981	0.842379	0.61302	-0.604647	0.0982632	-0.445594	0.579951	0.00461489	X
	Pg_S1465.23		AT5G46170	3946	0.97006	0.237804	Yes	0.549563	1.75308	0.953982	-0.751858	0.0990118	0.303016	0.633179	0.371874	X
	Pg_S5872.6	ABA1, LOS6, NPQ2, ATABA1, ZEP, IBS3, ATZEP	AT5G67030	4029	0.960647	0.237879	Yes	0.411975	0.397214	0.191341	-0.681552	-0.077514	-0.2269	0.602623	0.106133	X
	Pg_S4395.10	CP122, CP12	AT3G62410	4059	0.957589	0.239116	Yes	0.412875	0.501911	0.111912	-0.185016	-0.303004	-0.353528	0.548667	0.000531959	X
	Pg_S0222.47		AT5G46170	4108	0.953058	0.239926	Yes	0.928833	2.16676	0.242549	-1.42367	-0.38515	0.114825	0.64165	0.141858	X
	Pg_S5440.1	HOT5, ADH2, GSNOR, ATGSNOR1, PAR2	AT5G43940	4178	0.944617	0.240256	Yes	1.00734	0.759184	0.899258	-0.537368	-0.891905	-0.481046	0.54667	0.0011739	X
	Pg_S0473.1	ANNAT4	AT2G38750	4235	0.937442	0.24272	Yes	1.64118	0.343946	0.940021	-2.48885	-0.00462593	-1.53099	0.627237	0.284787	X
	Pg_S4824.5		AT5G53060	4298	0.93143	0.243179	Yes	1.49968	0.441783	2.38611	-0.0888283	-0.739295	0.246601	0.548114	0.0420177	X
	Pg_S4880.3		AT3G03773	4457	0.914668	0.243324	Yes	1.72401	0.835575	0.324154	-0.183398	-0.259308	-1.88109	0.630154	0.113406	X
	Pg_S1104.18	ATSGT1B, ETA3, RPR1, EDM1, SGT1B	AT4G11260	4458	0.914633	0.245116	Yes	1.09862	-0.685005	1.01168	-1.23871	-1.06164	-1.22094	0.520084	0.0294576	X
	Pg_S4861.11	ROF2, ATFKBP65, FKBP65	AT5G48570	4477	0.912837	0.246508	Yes	0.889534	0.984774	1.50351	0.0771399	0.0175128	0.163833	0.516064	0.0832377	X
Response to abscisic acid	Pg_S3578.6	ZFP3	AT5G25160	37275	-0.533487	-0.27653	Yes	7.646	5.838	6.86	3.784	13.487	14.964	-0.673947	0.584574	X
	Pg_S0949.5		AT1G03070	37284	-0.533651	-0.276332	Yes	36.403	32.539	29.679	45.833	30.929	46.459	-0.318983	0.420422	X
	Pg_S1240.28	ZFP1, ATZFP1	AT1G80730	37302	-0.534583	-0.27634	Yes	9.484	12.408	9.085	13.393	9.511	19.235	-0.398783	0.726745	X
	Pg_S3021.1		AT5G52430	37339	-0.536027	-0.276376	Yes	3.079	4.661	3.778	4.66	3.922	5.747	-0.282422	0.728734	X
	Pg_S6183.3		AT3G05700	37344	-0.536209	-0.276086	Yes	11.065	14.739	9.931	23.9	12.964	13.037	-0.46949	0.567817	X
	Pg_S0093.73	SNRK23, SNRK2, SRK2I	AT5G66880	37364	-0.537525	-0.276137	Yes	10.971	10.202	9.885	9.855	13.847	15.133	-0.346208	0.536695	X
	Pg_S3376.4	ATSERAT1;1, SAT5, SAT52, SERAT1;1	AT5G56760	37382	-0.538028	-0.276142	Yes	10.901	15.011	14.451	15.595	17.115	17.387	-0.296884	0.646318	X
	Pg_S1352.26		AT3G56360	37393	-0.538398	-0.275987	Yes	3.208	0	5.748	5.547	9.99	3.459	-1.09242	0.342483	X
	Pg_S0916.12		AT5G18130	37420	-0.539946	-0.275383	Yes	62.268	25.449	60.539	53.476	95.304	67.598	-0.568108	0.154461	X
	Pg_S2374.1	EDR1, ATEDR1	AT1G08720	37446	-0.541509	-0.275161	Yes	1.557	5.727	4.288	5.526	4.38	9.172	-0.640922	0.371401	X
	Pg_S2014.6		AT4G39140	37469	-0.542269	-0.275277	Yes	3.618	2.355	2.781	1.678	6.395	5.972	-0.666771	0.457704	X
	Pg_S3621.7		AT1G04990	37472	-0.542393	-0.274936	Yes	9.695	13.908	13.199	13.938	14.174	17.646	-0.299975	0.452817	X
	Pg_S0930.21	ICE1, ATICE1, SCRM	AT3G26744	37475	-0.542553	-0.274596	Yes	3.817	4.971	3.071	3.517	7.212	5.713	-0.550929	0.485103	X
	Pg_S5871.1		AT3G43230	37489	-0.543677	-0.274506	Yes	7.786	10.884	8.842	9.705	13.117	11.403	-0.315208	0.664267	X
	Pg_S0329.5	ATPLDDELTA, PLDDELTA	AT4G35790	37503	-0.544301	-0.274415	Yes	2.318	0	0	6.264	0	3.358	-1.89764	0.469096	X
	Pg_S1566.13		AT1G76360	37517	-0.544883	-0.274324	Yes	2.225	4.958	3.581	4.682	7.909	3.888	-0.615967	0.289361	X
	Pg_S2058.1	CYP72A15	AT3G14690	37529	-0.545263	-0.273777	Yes	2.494	1.872	2.607	2.726	3.464	2.49	-0.310036	0.798537	X
	Pg_S5485.4	ATPTR3, PTR3	AT5G46050	37549	-0.546337	-0.273821	Yes	2.178	1.934	6.455	6.06	4.87	5.612	-0.611642	0.34845	X
	Pg_S4339.2		AT2G15695	37562	-0.546768	-0.273706	Yes	1.838	3.099	1.646	2.074	3.922	3.459	-0.384882	0.975753	X
	Pg_S0397.44		AT3G59350	37610	-0.549078	-0.274387	Yes	5.374	7.871	5.273	6.691	7.147	11.065	-0.36906	0.704617	X
	Pg_S1638.13		AT1G73850	37665	-0.551629	-0.274812	Yes	0.866	0.521	0.51	1.283	0.763	0.71	-0.562237	0.93942	X
	Pg_S4844.9		AT3G43230	37677	-0.55218	-0.27467	Yes	5.737	9.706	7.857	9.16	9.271	11.46	-0.351655	0.391906	X
	Pg_S3628.3		AT5G05140	37687	-0.552689	-0.274482	Yes	5.374	4.909	3.616	9.299	5.97	4.35	-0.512703	0.618175	X
	Pg_S1671.41		AT1G70670	37690	-0.552743	-0.274134	Yes	1.054	2.901	2.051	3.378	2.822	2.276	-0.466025	1	X
	Pg_S0263.17		AT1G48720	37694	-0.552883	-0.273809	Yes	0.796	0.731	0	1.571	0	4.282	-1.72843	0.580393	X
	Pg_S1794.6		AT3G52870	37697	-0.553011	-0.273462	Yes	5.761	6.756	4.16	7.6	7.081	6.513	-0.380765	0.63964	X
	Pg_S0484.3	FER	AT3G51550	37734	-0.554776	-0.273054	Yes	3.887	3.558	4.809	5.943	3.464	7.933	-0.549837	0.81282	X
	Pg_S1306.35	ATCEN2, CEN1, CEN2	AT3G50360	37747	-0.555303	-0.272933	Yes	64.797	47.898	54.409	70.097	83.887	55.406	-0.340428	0.403417	X
	Pg_S0970.1		AT5G18150	37753	-0.555639	-0.272651	Yes	13.547	29.366	16.305	18.021	40.756	33.985	-0.644502	0.63648	X
	Pg_S5520.8		AT2G36780	37775	-0.556733	-0.272734	Yes	0	0.645	0.313	0	2.179	1.138	-1.67546	0.456101	X
	Pg_S1294.2	ATMRP5, MRP5, ATABCC5, ABCC5	AT1G04120	37808	-0.558725	-0.273067	Yes	1.592	2.913	0	1.571	4.26	3.426	-0.982536	0.870452	X
	Pg_S4817.3	ATMYBR1, ATMYB44, MYBR1, MYB44	AT5G67300	37821	-0.559276	-0.272943	Yes	20.186	15.185	19.527	21.57	23.042	24.114	-0.33887	0.423512	X
	Pg_S0163.6	PPDK	AT4G15530	37830	-0.559735	-0.272727	Yes	4.871	10.462	4.381	12.88	5.807	14.401	-0.690763	0.645075	X
	Pg_S7607.2		AT1G11050	37889	-0.563022	-0.273649	Yes	4.309	2.293	5.597	8.284	5.632	4.428	-0.606614	0.284395	X
	Pg_S4174.5		AT1G05675	37890	-0.563026	-0.273249	Yes	6.311	4.326	2.967	6.21	9.064	4.823	-0.579439	0.745057	X
	Pg_S6231.1		AT2G02870	37923	-0.564718	-0.273577	Yes	11.568	10.413	9.248	11.811	17.834	11.279	-0.41446	0.393056	X
	Pg_S0216.4	XLG3	AT1G31930	37943	-0.565863	-0.273608	Yes	14.437	8.789	6.698	19.069	19.479	8.62	-0.671154	0.710557	X
	Pg_S4351.2		AT1G78070	38028	-0.570414	-0.275118	Yes	6.99	10.251	4.554	11.373	8.879	9.871	-0.465875	0.376319	X
	Pg_S8621.1		AT1G13360	38063	-0.573095	-0.275056	Yes	4.742	4.339	7.44	10.56	8.465	5.116	-0.547333	0.71895	X
	Pg_S7984.2	GCR1	AT1G48270	38095	-0.575306	-0.275354	Yes	0	0	3.129	2.298	3.454	1.893	-1.24321	0.5055	X
	Pg_S3370.4		AT2G43320	38105	-0.575554	-0.275149	Yes	1.663	0	1.495	0	8.901	3.572	-1.86213	0.466003	X
	Pg_S1967.2	AAP7	AT5G23810	38124	-0.576737	-0.27515	Yes	5.866	6.843	7.127	13.361	8.04	6.772	-0.509237	0.272531	X
	Pg_S2692.8	PDR12, ATPDR12, ABCG40, ATABCG40	AT1G15520	38159	-0.579687	-0.275078	Yes	40.091	35.105	38.799	50.269	45.375	48.25	-0.343197	0.0119413	X
	Pg_S2569.11		AT2G02870	38165	-0.580566	-0.274779	Yes	5.854	4.091	4.682	6.841	5.916	5.713	-0.367601	0.708579	X
	Pg_S0144.12	RGA1, RGA	AT2G01570	38186	-0.58186	-0.274821	Yes	13.009	13.474	35.508	38.191	26.354	31.01	-0.631301	0.399701	X
	Pg_S0940.7		AT5G02420	38188	-0.581883	-0.27443	Yes	1.358	2.504	0	2.704	4.87	1.476	-1.18652	0.746585	X
	Pg_S7315.1	SFR6	AT4G04920	38203	-0.582865	-0.274334	Yes	6.358	4.785	5.4	10.037	5.436	7.076	-0.447963	0.177375	X
	Pg_S6337.1		AT2G22590	38217	-0.5837	-0.274216	Yes	6.651	9.78	7.034	15.691	7.866	9.984	-0.515408	0.271659	X
	Pg_S5428.6		AT5G41580	38228	-0.584951	-0.274028	Yes	3.794	3.991	4.114	4.275	6.112	4.665	-0.374264	0.529909	X
	Pg_S5879.6	CVP2	AT1G05470	38229	-0.584978	-0.273612	Yes	0	0.595	1.24	1.304	1.166	0.856	-0.9351	0.681071	X
	Pg_S0166.6		AT5G62770	38235	-0.585295	-0.273309	Yes	1.569	1.264	3.419	3.41	2.277	5.206	-0.741144	0.663815	X
	Pg_S5532.2	SAP18, ATSAP18	AT2G45640	38238	-0.585505	-0.272938	Yes	8.149	0.769	2.862	8.743	7.92	5.127	-0.900455	0.280416	X
	Pg_S2383.4		AT1G06840	38244	-0.58576	-0.272636	Yes	17.856	16.35	12.017	24.306	17.66	16.857	-0.366692	0.67732	X
	Pg_S5174.2	MYB101, ATMYB101, ATM1	AT2G32460	38246	-0.58604	-0.272242	Yes	2.049	1.463	3.488	2.277	4.26	4.361	-0.639882	0.358233	X
	Pg_S2256.7		AT3G10250	38255	-0.586933	-0.272007	Yes	2.588	0	0	4.286	0	7.876	-2.04246	0.608247	X
	Pg_S1989.3	CYP72A15	AT3G14690	38264	-0.587298	-0.271771	Yes	17.552	9.47	14.115	14.152	19.076	22.221	-0.435284	0.223266	X
	Pg_S0105.6	ATMPK3, MPK3, ATMAPK3	AT3G45640	38265	-0.587308	-0.271353	Yes	4.367	5.64	5.226	13.115	5.197	6.276	-0.688033	0.754065	X
	Pg_S3068.3		AT4G38470	38272	-0.587813	-0.271072	Yes	2.447	0.93	1.113	1.871	2.517	2.355	-0.671094	0.669104	X
	Pg_S0472.38		AT1G56140	38273	-0.587941	-0.270654	Yes	2.096	1.488	0.834	1.838	2.615	1.859	-0.554444	0.686811	X
	Pg_S2058.3	CYP72A15	AT3G14690	38276	-0.587957	-0.270281	Yes	4.637	10.648	4.67	14.173	11.428	6.919	-0.715211	0.163335	X
	Pg_S5052.4	AtGolS2, GolS2	AT1G56600	38301	-0.589456	-0.270409	Yes	0	0	1.819	1.732	0.861	2.806	-1.33899	0.595703	X
	Pg_S3356.19	ATPOB1, POB1	AT3G61600	38312	-0.589972	-0.270218	Yes	16.568	14.615	16.769	19.817	21.516	19.449	-0.344439	0.243172	X
	Pg_S0782.15	EDR1, ATEDR1	AT1G08720	38322	-0.590527	-0.270003	Yes	22.622	18.916	16.641	36.737	23.946	19.922	-0.483441	0.581966	X
	Pg_S8000.4	ATBBD1, BBD1	AT1G75380	38356	-0.593005	-0.270334	Yes	90.042	80.388	69.764	113.204	104.652	86.979	-0.356996	0.071212	X
	Pg_S0232.14		AT1G70590	38362	-0.593316	-0.270026	Yes	4.145	5.429	4.381	3.88	8.084	7.854	-0.508858	0.567826	X
	Pg_S2241.16	ATERF7, ATERF7, ERF7	AT3G20310	38369	-0.593662	-0.26974	Yes	7.412	18.743	0	11.501	25.471	18.435	-1.08174	0.0912834	X
	Pg_S0708.24	BLH1	AT2G35940	38383	-0.594388	-0.269614	Yes	7.81	10.747	9.201	11.619	12.169	11.46	-0.345464	0.337378	X
	Pg_S0311.2	CPK30, CDPK1A, ATCPK30	AT1G74740	38434	-0.59776	-0.270329	Yes	1.71	5.008	2.457	7.226	6.09	2.941	-0.817065	0.764595	X
	Pg_S5697.5		AT1G23710	38439	-0.597894	-0.269995	Yes	2.201	0	1.646	3.623	5.131	0.947	-1.46565	0.372524	X
	Pg_S0877.20		AT5G53050	38441	-0.597963	-0.269593	Yes	7.775	8.231	8.437	8.615	9.827	14.581	-0.447311	0.399962	X
	Pg_S0741.22		AT5G05140	38445	-0.598271	-0.269235	Yes	6.288	4.376	7.625	7.183	7.354	9.567	-0.37393	0.595438	X
	Pg_S3092.6	NFYC4	AT5G63470	38446	-0.598363	-0.26881	Yes	8.477	8.801	6.269	8.647	11.003	10.299	-0.341084	0.774625	X
	Pg_S0263.48	ACD1LIKE, PTC52, TIC55IV	AT4G25650	38455	-0.598841	-0.268118	Yes	47.281	50.389	42.102	59.953	59.756	58.099	-0.346882	0.220078	X
	Pg_S1746.10		AT5G04550	38477	-0.600526	-0.26817	Yes	2.576	2.566	4.056	4.543	3.497	4.169	-0.386812	0.701172	X
	Pg_S0961.23	CPK30, CDPK1A, ATCPK30	AT1G74740	38497	-0.601744	-0.268175	Yes	2.482	2.479	2.202	3.634	2.92	2.569	-0.284653	0.863788	X
	Pg_S1049.6	PMZ, SAP12	AT3G28210	38627	-0.610534	-0.269319	Yes	9.344	5.863	6.142	8.401	9.609	10.344	-0.331158	0.897099	X
	Pg_S2946.10		AT4G28300	38644	-0.612031	-0.269248	Yes	6.054	3.768	4.311	4.65	6.656	9.353	-0.525941	0.382355	X
	Pg_S1451.10	ALDH3H1, ALDH4	AT1G44170	38678	-0.614134	-0.269564	Yes	3.325	6.57	5.157	6.242	6.199	8.136	-0.44332	0.466041	X
	Pg_S3716.3		AT5G39590	38684	-0.614334	-0.269241	Yes	12.013	12.495	14.938	18	14.457	18.04	-0.344691	0.324164	X
	Pg_S0505.1	RACK1B_AT	AT1G48630	38737	-0.618367	-0.269987	Yes	6.229	2.987	5.029	6.616	5.218	9.285	-0.537715	0.426373	X
	Pg_S2456.19		AT5G05140	38755	-0.619791	-0.269934	Yes	9.461	14.627	12.133	14.355	19.403	13.319	-0.372738	0.388554	X
	Pg_S2320.1	CRCK1	AT5G58940	38763	-0.620154	-0.269653	Yes	3.15	3.917	4.589	4.094	6.7	4.812	-0.426027	0.645663	X
	Pg_S0916.26	ATMPK11, MPK11	AT1G01560	38769	-0.620512	-0.269325	Yes	7.716	0	2.434	7.653	4.848	8.699	-1.00572	0.785483	X
	Pg_S5010.4		AT2G41870	38772	-0.620797	-0.268929	Yes	10.081	11.355	10.604	13.543	16.2	11.381	-0.373191	0.643604	X
	Pg_S6212.4		AT2G41870	38773	-0.620797	-0.268488	Yes	10.081	11.355	10.604	13.543	16.2	11.381	-0.373191	0.643604	X
	Pg_S2521.4		AT3G55390	38775	-0.621023	-0.268069	Yes	0	1.041	0	2.245	0	2.445	-1.74539	0.764097	X
	Pg_S0572.11		AT5G39590	38809	-0.623457	-0.268378	Yes	9.66	6.979	8.448	8.423	10.992	15.392	-0.477992	0.257607	X
	Pg_S4240.3	P5CS2	AT3G55610	38847	-0.625608	-0.268777	Yes	3.583	6.57	5.354	3.549	19.174	10.31	-1.0908	0.226098	X
	Pg_S6867.2		AT2G36320	38849	-0.625762	-0.268354	Yes	21.427	12.755	16.421	34.353	14.239	30.075	-0.64678	0.304754	X
	Pg_S1909.5	ARF10	AT2G28350	38855	-0.625966	-0.268023	Yes	4.555	7.735	7.544	10.55	17.137	6.006	-0.740547	0.7819	X
	Pg_S0978.3	YAK1	AT5G35980	38879	-0.627904	-0.268101	Yes	5.679	5.9	5.458	6.253	6.744	9.803	-0.403024	0.296871	X
	Pg_S8774.1		AT1G70950	38887	-0.628262	-0.267814	Yes	4.871	2.144	3.326	5.857	4.467	4.451	-0.545337	0.506446	X
	Pg_S0779.1		AT5G49700	38894	-0.628869	-0.267503	Yes	0	0	1.425	0.631	1.983	1.713	-1.69784	0.561024	X
	Pg_S7955.1	ATMYC2, RD22BP1, JAI1, JIN1, MYC2, ZBF1	AT1G32640	38931	-0.631741	-0.267875	Yes	8.665	9.334	9.201	10.603	15.873	10.175	-0.446491	0.216244	X
	Pg_S1878.1	ALDH3I1, ALDH3	AT4G34240	38992	-0.635916	-0.268791	Yes	11.498	16.437	12.342	16.396	19.708	15.911	-0.38586	0.345286	X
	Pg_S1314.14	ERA1, ATFTB, WIG	AT5G40280	39000	-0.636347	-0.268498	Yes	5.854	4.277	4.218	7.279	5.001	6.254	-0.401284	0.643374	X
	Pg_S1556.5		AT1G20110	39007	-0.636767	-0.268182	Yes	0	1.364	1.611	2.779	4.009	0.868	-1.4404	0.476936	X
	Pg_S0708.12	ACR8	AT1G12420	39032	-0.638406	-0.268275	Yes	10.351	14.664	9.387	19.186	14.076	12.913	-0.445552	0.259914	X
	Pg_S6616.2	ATSIZ1, SIZ1	AT5G60410	39033	-0.63845	-0.267821	Yes	1.066	1.463	2.283	2.106	3.78	2.017	-0.728303	0.733573	X
	Pg_S0112.3		AT3G51990	39055	-0.640454	-0.267845	Yes	3.325	3.558	4.531	4.019	6.351	4.789	-0.422531	0.625619	X
	Pg_S0222.6	AR791	AT1G52080	39080	-0.641744	-0.267935	Yes	2.67	2.839	2.874	7.076	4.706	2.287	-0.775818	0.276272	X
	Pg_S0280.38		AT2G23450	39087	-0.642657	-0.267615	Yes	12.212	14.367	12.597	18.149	14.272	18.311	-0.374357	0.174787	X
	Pg_S1017.5		AT1G62305	39111	-0.644408	-0.267681	Yes	3.033	1.401	2.99	6.723	2.244	4.586	-0.904942	0.512796	X
	Pg_S4931.4	RCAR3, PYL8	AT5G53160	39162	-0.647768	-0.268361	Yes	4.707	7.103	4.705	11.277	5.763	7.617	-0.553608	0.738147	X
	Pg_S5440.14	ATMRP5, MRP5, ATABCC5, ABCC5	AT1G04120	39184	-0.649618	-0.268378	Yes	2.869	0	1.715	2.843	2.56	3.099	-0.87083	0.813336	X
	Pg_S1566.24		AT1G03220	39190	-0.650115	-0.268029	Yes	0.539	0.992	0	0.534	1.449	1.758	-1.19662	0.745868	X
	Pg_S1779.2	EPC1	AT3G55830	39222	-0.652801	-0.268272	Yes	3.185	1.537	1.136	3.88	2.103	4.248	-0.767393	0.606453	X
	Pg_S1636.1		AT5G56140	39226	-0.652954	-0.267876	Yes	30.42	22.784	30.594	38.543	30.461	39.968	-0.384006	0.231295	X
	Pg_S6307.2		AT3G06760	39245	-0.654397	-0.267334	Yes	37.75	6.595	34.268	49.906	33.718	45.388	-0.747614	0.206388	X
	Pg_S0121.77	ATSGS1, RECQ4A, ATRECQ4A	AT1G10930	39287	-0.65693	-0.267801	Yes	1.417	1.264	0.649	1.357	1.765	1.634	-0.496898	0.719581	X
	Pg_S1650.11	ATMPK6, MPK6, MAPK6, ATMAPK6	AT2G43790	39288	-0.656964	-0.267334	Yes	6.147	6.793	7.127	9.727	9.053	7.358	-0.369591	0.646984	X
	Pg_S1908.4		AT5G57480	39295	-0.657343	-0.267003	Yes	1.745	1.215	2.677	1.967	3.541	3.234	-0.647809	0.561856	X
	Pg_S6005.2	ATEXO70B1, EXO70B1	AT5G58430	39302	-0.657764	-0.266672	Yes	14.613	13.412	18.959	20.918	36.278	16.474	-0.659195	0.372524	X
	Pg_S5516.6		AT5G64230	39362	-0.663312	-0.267546	Yes	30.654	30.531	28.705	35.796	40.429	41.163	-0.391723	0.0952666	X
	Pg_S2991.1	ATCDPK1, CPK10, CDPK1, AtCPK10	AT1G18890	39409	-0.666907	-0.268121	Yes	3.723	3.756	4.276	6.98	5.458	3.933	-0.448376	0.564323	X
	Pg_S5553.14		AT5G59530	39414	-0.667148	-0.267738	Yes	2.658	2.43	0	3.944	5.458	2.051	-1.15447	0.681344	X
	Pg_S5979.1		AT5G50450	39417	-0.667285	-0.267308	Yes	6.557	2.194	4.369	8.551	4.652	9.229	-0.761549	0.213604	X
	Pg_S3960.1		AT5G04550	39450	-0.669298	-0.267562	Yes	4.976	4.859	7.463	7.065	8.225	8.091	-0.433974	0.378238	X
	Pg_S1346.12	ATHB7, ATHB7, HB7	AT2G46680	39458	-0.669643	-0.267246	Yes	2.705	6.272	0.904	5.077	8.65	5.544	-0.985559	0.425083	X
	Pg_S2813.20		AT5G59010	39471	-0.670791	-0.267042	Yes	11.674	8.628	10.383	13.564	12.387	14.243	-0.387928	0.628034	X
	Pg_S0016.3	RPN10, MCB1, ATMCB1, MBP1	AT4G38630	39478	-0.671192	-0.266701	Yes	5.866	4.016	2.631	10.87	6.515	4.744	-0.841463	0.362488	X
	Pg_S2472.7	ALDH2B7, ALDH2B	AT1G23800	39483	-0.671513	-0.266315	Yes	1.592	2.045	0.95	2.523	1.983	2.073	-0.54891	0.729828	X
	Pg_S4324.5	UBA2A	AT3G56860	39489	-0.672141	-0.265951	Yes	8.138	10.908	7.73	14.921	13.978	8.485	-0.512724	0.233031	X
	Pg_S4657.7		AT4G28300	39516	-0.674535	-0.266064	Yes	8.313	7.847	8.541	10.486	10.437	11.482	-0.406627	0.339972	X
	Pg_S1695.5		AT4G37030	39522	-0.675038	-0.265698	Yes	1.347	2.467	2.828	4.008	2.419	3.403	-0.529414	0.662671	X
	Pg_S4929.1		AT5G19680	39581	-0.680768	-0.266537	Yes	5.386	3.768	6.281	8.946	5.022	8.417	-0.489659	0.586799	X
	Pg_S0563.1	UGE5	AT4G10960	39602	-0.682346	-0.266507	Yes	11.627	9.805	6.432	17.797	8.716	17.083	-0.64603	0.171199	X
	Pg_S0022.41	ATCES1	AT4G22330	39630	-0.68403	-0.266637	Yes	0	1.066	1.043	0	3.541	6.998	-2.06848	0.375005	X
	Pg_S4460.15		AT2G17975	39672	-0.687759	-0.267082	Yes	9.789	9.743	6.849	13.756	10.775	10.265	-0.399055	0.584567	X
	Pg_S0374.11		AT5G08520	39702	-0.689778	-0.267253	Yes	0.796	0	0.29	1.411	1.612	0.327	-1.76318	0.25981	X
	Pg_S1814.4	CYP76C3	AT2G45580	39747	-0.692539	-0.267764	Yes	5.175	2.38	0	6.413	3.464	6.986	-1.14185	0.560187	X
	Pg_S1407.38		AT4G22360	39806	-0.69796	-0.268591	Yes	4.602	0.992	6.814	6.926	7.604	7.043	-0.836103	0.226843	X
	Pg_S1862.10	SWP, MED14, ATMED14	AT3G04740	39812	-0.698433	-0.268208	Yes	3.735	4.314	4.937	5.793	5.72	5.69	-0.411355	0.147225	X
	Pg_S1353.3	ABI3, SIS10	AT3G24650	39815	-0.69865	-0.267756	Yes	7.927	9.173	10.882	16.61	13.051	9.589	-0.504572	0.494681	X
	Pg_S0930.36	ANAC083, VNI2, NAC083	AT5G13180	39828	-0.700651	-0.267532	Yes	1.698	8.392	2.851	9.427	5.774	10.344	-1.03763	0.159718	X
	Pg_S1858.21	HAT22	AT4G37790	39835	-0.701182	-0.26717	Yes	5.831	8.603	2.955	10.528	6.842	10.31	-0.639713	0.412201	X
	Pg_S0614.50		AT4G32020	39845	-0.701924	-0.266876	Yes	5.503	0	1.541	5.825	3.748	6.333	-1.14949	0.620275	X
	Pg_S4328.4	SYP121, ATSYR1, ATSYP121, SYR1, ATSYR1, PEN1	AT3G11820	39851	-0.70251	-0.26649	Yes	3.115	2.244	3.94	1.849	8.062	11.268	-1.18903	0.115592	X
	Pg_S6012.2		AT1G61340	39895	-0.706733	-0.266968	Yes	1.382	0	3.708	3.217	4.194	3.144	-0.82259	0.897472	X
	Pg_S2307.15		AT5G13210	39903	-0.707666	-0.266624	Yes	1.639	1.252	0.73	1.357	3.65	2.073	-0.990116	0.347749	X
	Pg_S4510.5		AT3G05700	39911	-0.708253	-0.26628	Yes	9.625	12.334	13.814	19.047	15.034	13.499	-0.422834	0.602345	X
	Pg_S2676.5	ATCES1	AT4G22330	39944	-0.711051	-0.266504	Yes	3.103	3.558	2.086	3.078	4.543	4.53	-0.47514	0.905722	X
	Pg_S1451.8		AT1G77500	39945	-0.711087	-0.265998	Yes	0	0.905	0.892	0.983	1.765	1.07	-1.00628	0.78236	X
	Pg_S1652.10	CLF, ICU1, SDG1, SET1	AT2G23380	39954	-0.711858	-0.265674	Yes	4.016	4.19	3.117	5.996	3.976	5.127	-0.430112	0.49925	X
	Pg_S0397.5	DGK1, ATDGK1	AT5G07920	39974	-0.714201	-0.2656	Yes	3.454	2.33	4.438	4.628	5.066	4.868	-0.508732	0.410587	X
	Pg_S5990.4	DGK1, ATDGK1	AT5G07920	40001	-0.715989	-0.265152	Yes	3.887	1.19	4.647	5.131	5.774	16.756	-1.4407	0.192397	X
	Pg_S0578.3	NPX1	AT5G63320	40010	-0.716616	-0.264825	Yes	8.501	6.942	8.448	10.069	10.796	11.02	-0.423915	0.184642	X
	Pg_S0480.2	MYB33, ATMYB33	AT5G06100	40011	-0.716685	-0.264315	Yes	3.887	3.161	2.167	3.73	4.281	4.913	-0.472697	0.578478	X
	Pg_S1543.9	PDR12, ATPDR12, ABCG40, ATABCG40	AT1G15520	40025	-0.717977	-0.263567	Yes	10.854	1.996	9.966	11.576	19.762	11.944	-0.905268	0.527285	X
	Pg_S3416.1		AT3G56880	40043	-0.718946	-0.263444	Yes	5.96	3.632	8.019	22.029	4.423	15.009	-1.18816	0.0797159	X
	Pg_S2038.7		AT2G17975	40047	-0.71904	-0.263001	Yes	0.527	3.533	1.68	3.485	3.061	6.457	-1.12164	0.190329	X
	Pg_S4929.5	ABI1, AtABI1	AT4G26080	40055	-0.719546	-0.262648	Yes	7.365	10.512	10.719	11.373	13.901	12.936	-0.416939	0.405543	X
	Pg_S4578.5		AT3G46620	40056	-0.719568	-0.262137	Yes	1.768	2.107	0.823	2.726	4.096	1.803	-0.906288	0.518694	X
	Pg_S3718.15		AT1G11050	40086	-0.722386	-0.262284	Yes	1.417	3.582	5.505	7.717	3.955	8.654	-0.889732	0.180107	X
	Pg_S5924.3		AT4G39140	40119	-0.725605	-0.262498	Yes	2.962	2.169	5.47	9.406	4.935	5.375	-0.883931	0.436032	X
	Pg_S0254.1	ATPLDDELTA, PLDDELTA	AT4G35790	40130	-0.726781	-0.262209	Yes	4.473	7.673	4.728	8.273	13.542	6.727	-0.685435	0.794621	X
	Pg_S2819.21		AT4G32910	40145	-0.728339	-0.26201	Yes	2.541	1.054	3.674	3.933	3.519	4.417	-0.656507	0.321129	X
	Pg_S0812.14		AT1G30700	40246	-0.73679	-0.263767	Yes	63.088	46.162	46.772	113.332	62.926	65.502	-0.642841	0.0024912	O
	Pg_S0785.55		AT1G03220	40267	-0.739367	-0.263697	Yes	0.902	2.07	0.406	2.234	2.005	1.949	-0.852467	0.692836	X
	Pg_S7964.1	CPL1, FRY2, ATCPL1	AT4G21670	40270	-0.739521	-0.263217	Yes	5.222	7.301	5.783	9.716	6.471	8.474	-0.428067	0.205929	X
	Pg_S2610.4	ZFP3	AT5G25160	40330	-0.745812	-0.263479	Yes	0.703	0.645	1.877	3.452	1.95	1.589	-1.02205	0.710919	X
	Pg_S4197.3	ATHVA22A, HVA22A	AT1G74520	40375	-0.750043	-0.263395	Yes	15.772	16.66	19.712	25.033	19.915	25.601	-0.428177	0.15189	X
	Pg_S1950.1		AT5G58950	40378	-0.750109	-0.262907	Yes	14.765	19.474	14.857	34.332	16.57	25.545	-0.644606	0.111156	X
	Pg_S7899.1	RCAR1, PYL9	AT1G01360	40385	-0.750529	-0.26251	Yes	26.79	27.048	31.185	43.845	33.587	37.624	-0.443801	0.289962	X
	Pg_S1407.29		AT1G50590	40426	-0.754997	-0.262885	Yes	0.644	1.178	0.579	0.641	2.288	2.603	-1.17099	0.676316	X
	Pg_S2373.5	ATEXO70B1, EXO70B1	AT5G58430	40463	-0.757397	-0.263167	Yes	16.592	10.251	9.143	16.065	20.285	16.823	-0.584028	0.422897	X
	Pg_S0684.22		AT1G21000	40474	-0.757794	-0.262856	Yes	6.182	5.653	7.996	10.603	14.925	6.682	-0.721066	0.285041	X
	Pg_S1106.24		AT2G15695	40475	-0.758213	-0.262317	Yes	9.18	7.636	12.411	16.942	10.644	14.389	-0.537506	0.200454	X
	Pg_S6922.3		AT2G44970	40500	-0.760143	-0.262324	Yes	3.466	3.471	2.167	3.891	3.998	4.868	-0.471943	0.607002	X
	Pg_S1847.3	PARP2, ATPARP2	AT2G31320	40502	-0.760409	-0.261805	Yes	4.063	6.657	6.165	6.584	9.718	7.426	-0.500176	0.09189	X
	Pg_S1311.21		AT5G47390	40520	-0.762316	-0.261651	Yes	8.255	7.152	8.784	8.85	11.613	17.421	-0.639075	0.224846	X
	Pg_S0408.10	ATSIZ1, SIZ1	AT5G60410	40531	-0.763115	-0.260771	Yes	12.505	13.35	12.435	17.562	17.867	16.654	-0.457048	0.0252981	X
	Pg_S1465.14		AT1G30320	40539	-0.763548	-0.260387	Yes	2.471	2.74	1.17	3.495	3.061	3.245	-0.606715	0.48939	X
	Pg_S3857.1	SWP, MED14, ATMED14	AT3G04740	40560	-0.765541	-0.260299	Yes	2.904	3.508	4.473	5.173	5.567	4.259	-0.474218	0.106663	X
	Pg_S0535.6	FLP, MYB124	AT1G14350	40584	-0.767871	-0.260277	Yes	6.381	5.243	6.327	9.887	7.637	6.941	-0.443618	0.65273	X
	Pg_S7273.1	ATPARN, AHG2	AT1G55870	40590	-0.76846	-0.259844	Yes	2.506	2.752	2.341	2.865	3.606	3.888	-0.484367	0.590841	X
	Pg_S0087.1	CPL1, FRY2, ATCPL1	AT4G21670	40639	-0.773119	-0.260389	Yes	4.485	3.297	5.539	5.088	9.336	6.513	-0.666592	0.0556365	X
	Pg_S1750.35	EXL2	AT5G64260	40656	-0.774571	-0.260203	Yes	10.374	8.367	8.205	9.053	14.653	15.821	-0.559703	0.335651	X
	Pg_S2003.16		AT1G13360	40675	-0.776151	-0.260062	Yes	5.093	1.165	1.147	10.09	5.687	4.124	-1.42618	0.318012	X
	Pg_S1993.23		AT1G21080	40677	-0.776315	-0.259532	Yes	3.922	3.818	7.73	6.146	9.729	9.398	-0.693337	0.241357	X
	Pg_S4699.5		AT5G02420	40681	-0.776558	-0.259048	Yes	3.454	0	1.031	3.41	3.072	3.718	-1.1656	0.674971	X
	Pg_S6157.2	ELO2, ABO1	AT5G13680	40683	-0.776718	-0.258518	Yes	4.883	4.562	4.809	6.028	7.125	6.344	-0.463682	0.11484	X
	Pg_S8399.3		AT3G13600	40687	-0.777027	-0.258034	Yes	2.389	2.07	2.04	5.761	2.429	3.335	-0.876239	0.189568	X
	Pg_S4358.9	ARF2, ARF1BP, HSS, ORE14	AT5G62000	40688	-0.777138	-0.257481	Yes	11.006	13.859	10.36	18.01	13.988	16.192	-0.451816	0.0819739	X
	Pg_S5040.10		AT3G24420	40695	-0.778069	-0.257065	Yes	0.773	2.231	2.248	8.294	2.669	3.403	-1.36563	0.23481	X
	Pg_S0006.3	PDR12, ATPDR12, ABCG40, ATABCG40	AT1G15520	40698	-0.778397	-0.256557	Yes	3.079	3.595	2.573	3.634	4.685	4.338	-0.463719	0.559154	X
	Pg_S4412.3	CRK29	AT4G21410	40723	-0.780827	-0.256549	Yes	8.711	11.404	8.807	9.727	16.799	15.967	-0.55946	0.133844	X
	Pg_S7437.1		AT3G13310	40725	-0.781016	-0.256016	Yes	5.187	3.967	5.18	5.708	7.724	6.209	-0.408284	0.967894	X
	Pg_S2779.23		AT1G13990	40741	-0.782175	-0.255801	Yes	13.149	12.507	8.228	18.053	13.15	16.406	-0.494199	0.252199	X
	Pg_S1915.17	ABF3, DPBF5	AT4G34000	40754	-0.783343	-0.255518	Yes	10.749	10.475	9.63	20.854	11.45	14.626	-0.597051	0.110692	X
	Pg_S1606.17		AT3G22910	40757	-0.783417	-0.255006	Yes	0	0.471	0	0.599	1.079	0.327	-1.69399	0.560474	X
	Pg_S0473.3		AT5G13810	40763	-0.784144	-0.254562	Yes	25.514	31.982	19.272	33.755	35.134	39.889	-0.493075	0.124493	X
	Pg_S1099.4		AT4G32030	40833	-0.791117	-0.25441	Yes	1.592	1.326	1.947	2.148	3.225	8.981	-1.48197	0.20454	X
	Pg_S0941.5		AT1G23710	40840	-0.791601	-0.253983	Yes	2.447	4.487	1.101	3.848	8.955	5.476	-1.12497	0.498377	X
	Pg_S0273.12	RACK1B_AT	AT1G48630	40860	-0.793213	-0.253852	Yes	7.716	4.041	10.117	12.859	14.01	8.8	-0.691453	0.272024	X
	Pg_S1703.11		AT1G03220	40878	-0.795863	-0.253674	Yes	0.422	1.165	0.95	1.261	1.514	3.223	-1.25534	0.463342	X
	Pg_S3887.9	PIMT1	AT3G48330	40914	-0.79961	-0.253904	Yes	17.54	22.883	18.658	30.441	26.321	24.813	-0.473707	0.179755	X
	Pg_S5765.6		AT2G27260	40967	-0.804328	-0.253926	Yes	4.192	3.756	2.781	7.354	7.55	3.324	-0.828545	0.509531	X
	Pg_S0327.53	FER	AT3G51550	40976	-0.805928	-0.253535	Yes	1.534	2.814	0.695	8.369	4.107	2.49	-1.53728	0.194433	X
	Pg_S1713.8	UNE12	AT4G02590	40982	-0.806121	-0.253076	Yes	4.801	4.562	1.055	8.979	6.144	5.161	-0.961903	0.27484	X
	Pg_S1290.24		AT3G10250	41085	-0.816624	-0.254821	Yes	2.389	5.38	4.693	6.467	5.24	7.775	-0.58632	0.534459	X
	Pg_S0804.5	PDR12, ATPDR12, ABCG40, ATABCG40	AT1G15520	41129	-0.82159	-0.254614	Yes	21.79	23.726	25.321	31.852	33.533	33.309	-0.482653	0.000315049	X
	Pg_S2967.17		AT2G27500	41132	-0.821655	-0.254075	Yes	7.494	6.607	4.751	10.293	12.082	6.693	-0.64789	0.243051	X
	Pg_S0055.1	ARF2, ARF1BP, HSS, ORE14	AT5G62000	41134	-0.821719	-0.253513	Yes	27.048	36.419	36.18	44.893	45.822	48.126	-0.478476	0.00197586	X
	Pg_S3226.9		AT3G46620	41140	-0.822438	-0.253042	Yes	1.663	2.355	2.074	2.501	4.804	2.851	-0.67276	0.578005	X
	Pg_S0741.43		AT2G41190	41163	-0.824671	-0.252957	Yes	0.328	0.632	0.997	1.347	1.798	0.834	-1.0237	0.642741	X
	Pg_S2240.4		AT5G47020	41172	-0.82576	-0.252552	Yes	1.569	1.388	1.252	3.196	2.201	1.555	-0.784394	0.307735	X
	Pg_S2018.10		AT3G59710	41203	-0.828644	-0.252647	Yes	4.625	4.314	2.793	5.772	4.478	6.738	-0.502185	0.64338	X
	Pg_S4725.1	DRS1	AT1G80710	41222	-0.831463	-0.252466	Yes	0	0.806	0	0.524	1.264	1.916	-2.33447	0.187275	X
	Pg_S1957.35		AT1G27290	41232	-0.832806	-0.252079	Yes	0	3.545	4.334	3.827	9.652	18.108	-2.07481	0.0876109	X
	Pg_S2010.18	MYB96	AT5G62470	41251	-0.83493	-0.251895	Yes	8.243	6.049	5.226	10.486	7.256	10.378	-0.487766	0.449593	X
	Pg_S2145.25	GCR2, GPCR	AT1G52920	41272	-0.836695	-0.251756	Yes	1.803	1.314	2.967	3.485	5.055	2.693	-0.900824	0.330327	X
	Pg_S1084.5		AT5G42900	41284	-0.837626	-0.250793	Yes	0.878	0.806	0	1.742	0.784	1.904	-1.2484	0.825541	X
	Pg_S2069.23	CPL1, FRY2, ATCPL1	AT4G21670	41311	-0.840183	-0.250789	Yes	6.99	5.826	6.466	9.534	9.424	8.113	-0.504348	0.0904626	X
	Pg_S0905.53		AT2G17220	41326	-0.842063	-0.250509	Yes	9.145	8.231	5.041	21.164	8.77	13.691	-0.967712	0.0155044	O
	Pg_S3761.10		AT5G49470	41398	-0.848371	-0.251525	Yes	8.84	12.222	11.148	14.996	15.786	14.592	-0.494285	0.0369779	X
	Pg_S0026.8	ATSGS1, RECQ4A, ATRECQ4A	AT1G10930	41439	-0.851852	-0.251831	Yes	0	1.661	2.434	4.479	5.643	1.961	-1.48557	0.345606	X
	Pg_S4686.8	UBA2A	AT3G56860	41473	-0.854998	-0.251976	Yes	15.151	13.164	19.399	22.318	21.723	23.37	-0.493289	0.085411	X
	Pg_S4326.2		AT5G51300	41496	-0.856939	-0.251868	Yes	4.566	4.624	5.875	5.772	7.975	7.55	-0.505898	0.216694	X
	Pg_S1641.15		AT2G31820	41511	-0.85825	-0.251577	Yes	8.934	7.09	9.155	12.826	9.326	16.204	-0.606338	0.056265	X
	Pg_S0061.41		AT2G03380	41521	-0.859253	-0.251171	Yes	0.468	0.855	0.834	1.026	1.242	1.014	-0.5431	0.890299	X
	Pg_S0403.10	PDR12, ATPDR12, ABCG40, ATABCG40	AT1G15520	41530	-0.860366	-0.250741	Yes	71.319	77.859	77.308	102.847	108.617	109.166	-0.506744	1.44177e-06	X
	Pg_S7656.1		AT5G04500	41532	-0.860717	-0.250152	Yes	10.292	6.967	8.703	12.185	12.213	12.361	-0.513198	0.0762402	X
	Pg_S2307.18		AT5G13210	41574	-0.865406	-0.249835	Yes	1.44	2.206	2.155	3.335	3.857	2.085	-0.677824	0.699456	X
	Pg_S7076.5		AT5G25930	41646	-0.871886	-0.250834	Yes	13.465	13.958	14.266	19.635	18.063	21.601	-0.512924	0.0158392	X
	Pg_S7089.4	AATP1	AT5G40010	41662	-0.873999	-0.250555	Yes	0.55	0.409	1.634	1.325	3.464	2.366	-1.41835	0.207585	X
	Pg_S1700.13	CIPK20, SnRK3, PKS18	AT5G45820	41680	-0.875665	-0.250319	Yes	5.96	4.512	6.072	8.123	6.264	10.119	-0.592814	0.279501	X
	Pg_S8528.2	ANAC083, VNI2, NAC083	AT5G13180	41746	-0.882679	-0.251174	Yes	4.321	5.553	2.074	5.879	6.134	8.169	-0.70666	0.542903	X
	Pg_S7699.2		AT5G41560	41772	-0.886253	-0.250461	Yes	0	3.434	3.338	7.375	3.334	7.955	-1.25277	0.825541	X
	Pg_S1844.5	ARAC8, ATROP10, ROP10, ATRAC8	AT3G48040	41779	-0.887134	-0.249967	Yes	8.056	4.301	5.076	7.856	13.978	9.364	-0.851574	0.357258	X
	Pg_S0005.19		AT5G08490	41784	-0.887765	-0.249427	Yes	2.904	3.173	3.801	5.056	4.794	4.293	-0.53876	0.238867	X
	Pg_S5549.9	HDA6, AXE1, ATHDA6, RTS1, RPD3B, SIL1	AT5G63110	41790	-0.888415	-0.248909	Yes	8.337	6.446	8.158	8.594	11.81	12.451	-0.513423	0.238783	X
	Pg_S4060.2	HSI2, VAL1	AT2G30470	41796	-0.888986	-0.24839	Yes	2.997	3.582	4.485	7.343	3.987	6.321	-0.65011	0.115807	X
	Pg_S6102.3	RCAR3, PYL8	AT5G53160	41805	-0.890558	-0.247939	Yes	0	8.02	1.483	12.891	7.299	8.553	-1.62249	0.0940614	X
	Pg_S1229.1	ATMYC2, RD22BP1, JAI1, JIN1, MYC2, ZBF1	AT1G32640	41847	-0.89605	-0.248237	Yes	8.911	7.884	10.928	10.838	14.849	14.142	-0.53066	0.0770773	X
	Pg_S3843.19	PPR40	AT3G16890	41871	-0.898414	-0.248123	Yes	0.749	0	0	0.567	1.155	1.025	-1.92951	0.257601	X
	Pg_S0401.5	PDR12, ATPDR12, ABCG40, ATABCG40	AT1G15520	41891	-0.900371	-0.247915	Yes	0	1.153	2.503	3.11	2.8	6.186	-1.4614	0.466432	X
	Pg_S1583.26	CIPK1, SnRK36	AT3G17510	41892	-0.900418	-0.247275	Yes	2.822	3.905	4.218	9.107	6.014	4.338	-0.830764	0.138441	X
	Pg_S3300.12	XBAT31	AT2G28840	41953	-0.906794	-0.247998	Yes	6.182	6.694	10.592	11.886	11.995	12.801	-0.659299	0.0838739	X
	Pg_S3494.1		AT2G44500	41969	-0.908938	-0.247694	Yes	1.218	2.083	0.973	2.287	2.277	2.603	-0.846811	0.26738	X
	Pg_S9644.1	BZO2H3, AtbZIP63	AT5G28770	41972	-0.909675	-0.247092	Yes	1.557	4.289	1.402	7.717	6.962	3.358	-1.271	0.50779	X
	Pg_S1395.24	CPL1, FRY2, ATCPL1	AT4G21670	41974	-0.909779	-0.246468	Yes	3.056	4.413	4.427	5.558	5.545	6.085	-0.532808	0.159328	X
	Pg_S5702.14		AT5G43400	41992	-0.911434	-0.246207	Yes	0	0	0.359	0.62	0.349	1.307	-2.5028	0.341769	X
	Pg_S0332.1	PDR12, ATPDR12, ABCG40, ATABCG40	AT1G15520	41997	-0.911924	-0.24565	Yes	0	2.244	1.101	3.634	2.179	2.637	-1.20202	0.743372	X
	Pg_S4409.6	ARAC8, ATROP10, ROP10, ATRAC8	AT3G48040	42054	-0.917361	-0.246275	Yes	4.016	8.603	3.048	9.075	9.336	15.618	-1.10827	0.122089	X
	Pg_S3313.24	ATCHIP, CHIP	AT3G07370	42073	-0.919246	-0.246031	Yes	13.231	17.044	10.372	32.814	16.821	22.581	-0.832328	0.0250508	O
	Pg_S4174.7		AT1G05675	42107	-0.921957	-0.245451	Yes	77.162	87.168	76.091	108.811	129.687	110.631	-0.548151	0.00011159	X
	Pg_S0222.36		AT5G58950	42141	-0.926952	-0.244185	Yes	11.615	15.916	7.15	20.095	15.492	21.95	-0.724437	0.0911649	X
	Pg_S7813.2		AT3G02860	42148	-0.927828	-0.243662	Yes	6.253	5.777	2.816	21.773	8.432	10.074	-1.38893	0.425314	X
	Pg_S0612.24	ARF2, ARF1BP, HSS, ORE14	AT5G62000	42156	-0.928715	-0.243161	Yes	33.851	38.353	34.094	51.37	54.385	49.039	-0.548874	4.75006e-05	X
	Pg_S3485.11		AT1G20110	42185	-0.931196	-0.243137	Yes	10.468	11.739	12.423	15.135	16.799	18.547	-0.541974	0.00490431	X
	Pg_S6489.3	MYB96	AT5G62470	42226	-0.935142	-0.243384	Yes	5.632	4.351	8.946	12.014	8.138	14.75	-0.890733	0.0537365	X
	Pg_S2896.1	ACR8	AT1G12420	42235	-0.935968	-0.242901	Yes	2.857	4.177	2.851	4.094	5.927	9.06	-0.901223	0.136354	X
	Pg_S6124.4	ATEXO70B1, EXO70B1	AT5G58430	42236	-0.936257	-0.242235	Yes	27.071	26.453	30.246	43.749	35.058	43.563	-0.545792	0.00132459	X
	Pg_S7587.3	BLH1	AT2G35940	42248	-0.937668	-0.241819	Yes	9.66	12.47	8.344	13.521	13.411	19.866	-0.613932	0.0214026	O
	Pg_S3653.5	OST1, SNRK26, SRK2E, SNRK2, P44, ATOST1	AT4G33950	42257	-0.938423	-0.241334	Yes	19.73	22.821	20.894	23.654	37.738	34.965	-0.602107	0.0230512	O
	Pg_S2898.23		AT5G66070	42358	-0.950483	-0.242939	Yes	0.585	0.979	1.576	2.405	1.525	3.595	-1.15167	0.548156	X
	Pg_S0085.34		AT5G35560	42399	-0.95493	-0.243172	Yes	15.772	16.189	14.961	23.205	22.399	23.472	-0.566256	0.00162523	X
	Pg_S1648.4	XLG3	AT1G31930	42421	-0.95785	-0.242969	Yes	7.365	5.653	7.869	9.791	9.456	11.539	-0.574978	0.260853	X
	Pg_S4710.11	ATHVA22A, HVA22A	AT1G74520	42436	-0.959254	-0.242606	Yes	1.557	1.215	0.464	2.17	1.928	3.989	-1.29764	0.027281	O
	Pg_S5556.9	ATERF4, ERF4, RAP2, ATERF4	AT3G15210	42461	-0.961889	-0.242469	Yes	3.021	1.661	3.245	4.233	6.09	12.35	-1.57437	0.0760962	X
	Pg_S1428.12		AT4G32910	42464	-0.962313	-0.24183	Yes	0	0	11.473	12.687	11.504	20.474	-1.71001	0.553905	X
	Pg_S4176.3		AT3G07790	42467	-0.962572	-0.241191	Yes	15.76	14.156	13.362	22.81	21.407	19.697	-0.565168	0.0245407	X
	Pg_S1736.15	AAP7	AT5G23810	42531	-0.971617	-0.241937	Yes	1.745	1.649	2.492	2.865	4.576	2.761	-0.808316	0.211047	X
	Pg_S0905.21		AT2G16990	42543	-0.973636	-0.241495	Yes	0.539	0.508	0	0.46	2.353	3.133	-2.85533	0.0446574	O
	Pg_S3112.24	ATSIZ1, SIZ1	AT5G60410	42549	-0.974519	-0.240916	Yes	5.901	8.045	7.034	9.716	11.461	9.961	-0.565293	0.0412358	X
	Pg_S5533.1		AT1G27100	42551	-0.975075	-0.240245	Yes	5.761	7.673	7.486	11.64	9.718	20.553	-0.964788	0.00406171	O
	Pg_S4333.20	IP5PII	AT4G18010	42572	-0.977203	-0.240006	Yes	2.553	5.02	3.604	6.616	6.885	4.902	-0.723554	0.167506	X
	Pg_S0169.7	UNE12	AT4G02590	42583	-0.978738	-0.239538	Yes	2.951	0	5.319	8.807	6.831	18.063	-1.95483	0.24544	X
	Pg_S4888.15	NFYC4	AT5G63470	42608	-0.981853	-0.239387	Yes	3.794	8.045	4.728	8.711	8.509	12.429	-0.833605	0.261253	X
	Pg_S4053.2		AT3G57120	42615	-0.982598	-0.238825	Yes	0.96	3.52	1.124	3.805	4.281	7.257	-1.44033	0.305419	X
	Pg_S0230.2		AT2G17220	42616	-0.983064	-0.238126	Yes	4.016	6.582	5.841	8.369	7.746	9.195	-0.569822	0.406942	X
	Pg_S2721.11		AT1G09870	42679	-0.990929	-0.238111	Yes	1.276	1.649	2.445	2.597	3.911	6.434	-1.14889	0.0971188	X
	Pg_S0402.8	COR47, RD17, AtCOR47	AT1G20440	42696	-0.992808	-0.237769	Yes	485.851	467.723	454.692	755.83	689.473	660.777	-0.588724	1.34074e-07	O
	Pg_S5844.3		AT5G52430	42734	-0.997934	-0.237903	Yes	1.522	1.401	2.712	3.132	2.843	3.775	-0.740531	0.428618	X
	Pg_S4599.4	MBF1C, ATMBF1C	AT3G24500	42778	-1.00384	-0.237434	Yes	35.619	20.143	23.49	49.777	43.883	36.182	-0.73367	0.0257559	O
	Pg_S1414.12	ELF3, PYK20	AT2G25930	42791	-1.00579	-0.236992	Yes	5.843	8.169	7.915	10.368	11.897	10.705	-0.592482	0.0522135	X
	Pg_S7753.3		AT3G02160	42801	-1.00699	-0.236481	Yes	3.887	3.111	4.543	5.772	4.75	6.84	-0.596201	0.461932	X
	Pg_S0743.11	UGT85A1, ATUGT85A1	AT1G22400	42830	-1.01076	-0.2364	Yes	9.73	9.285	9.897	16.151	14.228	13.184	-0.602361	0.0255872	O
	Pg_S2375.19	RGL2	AT3G03450	42851	-1.01349	-0.235393	Yes	1.101	1.004	0.661	2.544	1.307	1.589	-0.950273	0.602345	X
	Pg_S2782.8		AT2G17220	42857	-1.01395	-0.234785	Yes	2.927	6.074	5.933	9.214	13.182	27.911	-1.7508	0.0720004	X
	Pg_S0701.17		AT5G58090	42873	-1.01573	-0.234405	Yes	6.135	3.843	4.809	8.711	6.809	7.437	-0.643063	0.24581	X
	Pg_S0252.10	CYP71B22	AT3G26200	42903	-1.02037	-0.23434	Yes	0	0	0	0	7.179	4.552	-4.11259	0.208204	X
	Pg_S0047.9	LOS2, ENO2	AT2G36530	42905	-1.02062	-0.233637	Yes	6.487	2.938	5.76	10.315	7.898	8.079	-0.796126	0.456042	X
	Pg_S7310.6		AT2G17975	42927	-1.02339	-0.233388	Yes	6.967	10.127	4.821	14.462	10.154	18.863	-0.948613	0.0683886	X
	Pg_S4782.5	UGT85A1, ATUGT85A1	AT1G22400	42989	-1.03135	-0.234046	Yes	4.848	9.049	4.357	8.412	12.986	13.42	-0.916989	0.241357	X
	Pg_S3247.4		AT1G30700	42994	-1.03212	-0.233403	Yes	0.726	3.644	1.947	5.024	7.419	3.933	-1.35881	0.0202182	O
	Pg_S7550.1	PKT3, PED1, KAT2	AT2G33150	43010	-1.03381	-0.23301	Yes	5.152	4.822	2.422	6.435	7.277	7.741	-0.90496	0.331396	X
	Pg_S3822.4		AT5G42900	43026	-1.03558	-0.232615	Yes	0.89	0	1.588	2.106	2.222	1.916	-1.19487	0.742378	X
	Pg_S1521.4		AT1G48720	43046	-1.0389	-0.232309	Yes	1.077	0.558	0	1.817	1.732	1.059	-1.68266	0.399938	X
	Pg_S3271.13	ATBET9, BET9	AT5G14270	43067	-1.04209	-0.232024	Yes	3.899	3.111	3.523	4.147	6.155	6.975	-0.709953	0.141986	X
	Pg_S1354.16		AT2G17975	43080	-1.04456	-0.23079	Yes	8.829	6.384	6.339	11.084	11.777	10.074	-0.606643	0.278706	X
	Pg_S1676.13	PDR12, ATPDR12, ABCG40, ATABCG40	AT1G15520	43081	-1.04466	-0.230047	Yes	13.102	13.412	19.168	22.82	33.097	20.959	-0.777976	0.406756	X
	Pg_S0318.22		AT3G26000	43105	-1.04876	-0.229058	Yes	1.944	2.504	3.326	3.709	4.445	4.451	-0.735552	0.322053	X
	Pg_S3972.13	EZA1, SWN, SDG10	AT4G02020	43110	-1.04958	-0.228403	Yes	8.278	7.71	6.049	11.095	11.08	11.572	-0.624637	0.0467451	O
	Pg_S0171.32		AT4G11690	43125	-1.05137	-0.227974	Yes	0.644	1.475	0.579	2.245	2.015	1.397	-1.04253	0.461547	X
	Pg_S0046.4		AT2G38610	43133	-1.05388	-0.227384	Yes	0	1.376	0	1.4	2.005	1.521	-1.70201	0.552307	X
	Pg_S0738.21		AT2G32020	43232	-1.06953	-0.228859	Yes	0	0	0	4.308	0	4.676	-3.59143	0.443725	X
	Pg_S1939.4		AT5G58950	43275	-1.07508	-0.228265	Yes	5.55	3.558	6.443	7.482	9.968	8.429	-0.722799	0.123787	X
	Pg_S1345.12		AT5G51300	43316	-1.0827	-0.228408	Yes	4.555	4.586	5.4	6.862	6.646	9.071	-0.646067	0.0800493	X
	Pg_S5589.3		AT1G62305	43327	-1.08443	-0.227864	Yes	1.288	0	0.579	3.196	2.299	1.397	-1.81635	0.312932	X
	Pg_S3289.1		AT2G02870	43332	-1.08537	-0.227183	Yes	3.841	4.376	5.968	10.047	6.362	7.516	-0.742262	0.143536	X
	Pg_S5718.4		AT5G47710	43353	-1.09053	-0.226864	Yes	8.255	13.883	4.948	13.639	22.116	22.255	-1.09432	0.0657992	X
	Pg_S3976.22	MYB60, AtMYB60	AT1G08810	43363	-1.0916	-0.226292	Yes	16.322	11.392	13.223	28.4	16.276	26.683	-0.802678	0.00876432	O
	Pg_S3092.19		AT1G12120	43377	-1.09323	-0.225811	Yes	3.571	6.086	5.111	9.62	6.591	8.012	-0.686025	0.0907124	X
	Pg_S2884.13	ELP2, AtELP2	AT1G49540	43395	-1.09698	-0.225419	Yes	2.529	2.541	3.43	4.436	4.38	4.462	-0.656338	0.137775	X
	Pg_S0034.19	HYL1, DRB1	AT1G09700	43449	-1.10747	-0.225029	Yes	5.948	4.078	4.102	6.616	7.136	10.006	-0.752651	0.185903	X
	Pg_S1679.53		AT5G43260	43460	-1.10891	-0.224469	Yes	42.468	52.435	38.3	84.622	54.21	76.105	-0.682494	0.190296	X
	Pg_S1311.17		AT5G51300	43468	-1.11021	-0.223839	Yes	4.274	5.343	5.412	7.931	8.443	7.234	-0.65088	0.0473443	O
	Pg_S4708.1		AT2G38800	43496	-1.11831	-0.223659	Yes	33.335	36.494	33.375	45.662	60.104	56.904	-0.661509	1.71257e-06	O
	Pg_S0333.3	ARF2, ARF1BP, HSS, ORE14	AT5G62000	43497	-1.11845	-0.222863	Yes	5.269	3.942	8.518	11.48	9.402	15.922	-1.02513	0.135643	X
	Pg_S5466.10	RD26, ANAC072	AT4G27410	43511	-1.12185	-0.222362	Yes	4.742	4.81	5.655	11.17	14.391	6.468	-1.07895	0.0300986	O
	Pg_S0652.4	AtGolS2, GolS2	AT1G56600	43563	-1.13323	-0.222719	Yes	6.709	0.508	4.207	13.756	8.062	10.04	-1.52286	0.00345157	O
	Pg_S5869.6		AT1G18390	43565	-1.13384	-0.221935	Yes	5.702	5.392	5.539	8.711	9.238	8.44	-0.66307	0.0592278	X
	Pg_S7775.4		AT4G33985	43567	-1.1343	-0.221151	Yes	17.657	15.433	20.361	32.547	30.254	22.018	-0.678139	0.222388	X
	Pg_S0285.11		AT5G41580	43574	-1.13598	-0.22048	Yes	1.569	1.562	1.657	1.977	3.355	2.964	-0.792311	0.181344	X
	Pg_S4159.19	FTA, PLP, ATFTA, PFT/PGGTIALPHA	AT3G59380	43593	-1.1407	-0.220079	Yes	14.8	14.491	13.686	19.111	24.077	32.193	-0.79192	0.00688847	O
	Pg_S4586.8	ATCDPK1, CPK10, CDPK1, AtCPK10	AT1G18890	43602	-1.14281	-0.219448	Yes	3.536	0	0	7.055	9.565	3.809	-2.26656	0.452899	X
	Pg_S0124.8	MAPKKK21	AT4G36950	43634	-1.15007	-0.219337	Yes	0.422	0.384	0.858	3.538	1.493	1.555	-1.97842	0.13824	X
	Pg_S2207.40	HDA6, AXE1, ATHDA6, RTS1, RPD3B, SIL1	AT5G63110	43678	-1.1616	-0.219492	Yes	5.702	6.024	4.079	8.198	8.857	8.316	-0.706654	0.139702	X
	Pg_S3780.3	ATMYBR1, ATMYB44, MYBR1, MYB44	AT5G67300	43682	-1.16284	-0.218733	Yes	0	0	0.684	0.727	1.732	2.141	-2.48831	0.333436	X
	Pg_S0804.47	ATBET10, BET10	AT3G01770	43692	-1.16535	-0.218109	Yes	2.154	2.876	3.894	6.264	5.12	4.237	-0.791098	0.128057	X
	Pg_S3068.1		AT1G76070	43732	-1.17321	-0.218164	Yes	0	0.632	2.132	5.729	2.571	3.899	-2.07039	0.0972051	X
	Pg_S0403.8	PDR12, ATPDR12, ABCG40, ATABCG40	AT1G15520	43761	-1.18091	-0.217963	Yes	0.562	1.066	0.452	1.571	1.089	1.623	-0.976936	0.183019	X
	Pg_S5908.3		AT4G36600	43779	-1.18556	-0.217507	Yes	0.398	0.719	0.707	1.165	3.04	1.701	-1.67057	0.210297	X
	Pg_S0693.15	ATBET9, BET9	AT5G14270	43804	-1.19041	-0.217208	Yes	6.171	6.619	7.533	12.249	8.966	11.809	-0.695793	0.0204377	O
	Pg_S3920.2		AT3G08590	43824	-1.19439	-0.216791	Yes	2.143	2.789	2.468	3.623	3.802	4.62	-0.690171	0.319447	X
	Pg_S5948.1	ATMYBR1, ATMYB44, MYBR1, MYB44	AT5G67300	43827	-1.19481	-0.215987	Yes	68.287	89.226	74.921	133.139	116.319	128.942	-0.705018	2.13245e-06	O
	Pg_S7042.1	ATAF1, ANAC002	AT1G01720	43843	-1.19882	-0.215476	Yes	37.703	26.974	25.113	54.17	45.898	50.188	-0.75265	0.000624259	O
	Pg_S0543.1		AT1G13360	43845	-1.19928	-0.214646	Yes	3.946	1.202	2.364	6.52	5.883	4.259	-1.13671	0.537128	X
	Pg_S1044.5	KEG	AT5G13530	43858	-1.20189	-0.214065	Yes	6.03	6.892	6.756	11.191	8.726	12.215	-0.689275	0.300567	X
	Pg_S1501.20	ATHVA22A, HVA22A	AT1G74520	43868	-1.20451	-0.213413	Yes	2.541	4.339	2.804	7.055	4.815	5.51	-0.844937	0.0147358	O
	Pg_S0895.50	HAB1	AT1G72770	43876	-1.20805	-0.212713	Yes	20.584	24.395	19.469	35.935	38.533	31.044	-0.72514	6.78693e-05	O
	Pg_S3814.3	LOX1, ATLOX1	AT1G55020	43878	-1.20827	-0.211877	Yes	0.222	0	0.197	1.518	0.392	0.992	-2.57145	0.102209	X
	Pg_S2123.21		AT3G10250	43884	-1.20945	-0.21113	Yes	3.981	2.194	2.862	4.735	8.509	6.028	-1.10354	0.280265	X
	Pg_S3125.16	ATPAP2, ATLPP2, LPP2	AT1G15080	43894	-1.21098	-0.210474	Yes	7.798	7.438	7.73	10.71	12.332	14.604	-0.705993	0.0146079	O
	Pg_S0970.4		AT5G18130	43907	-1.21392	-0.209884	Yes	81.33	72.132	69.984	99.961	131.147	135.624	-0.720687	0.00114777	O
	Pg_S1059.5	SYP121, ATSYR1, ATSYP121, SYR1, ATSYR1, PEN1	AT3G11820	43960	-1.22747	-0.210197	Yes	0.621	1.14	0	6.777	6.33	1.51	-2.90712	0.00512404	O
	Pg_S3420.1		AT5G04550	44035	-1.2499	-0.210996	Yes	9.168	12.284	14.903	22.5	17.801	22.525	-0.772135	0.000626422	O
	Pg_S5520.11		AT1G20030	44066	-1.25683	-0.210786	Yes	0.609	0	1.588	2.907	2.321	4.733	-2.15049	0.0503205	X
	Pg_S6850.1	CYP72A15	AT3G14690	44104	-1.26804	-0.210728	Yes	12.072	9.099	10.557	18.759	15.949	18.581	-0.753725	0.00095151	O
	Pg_S0738.19		AT3G22560	44113	-1.26979	-0.210007	Yes	0	1.24	3.639	29.469	14.479	8.744	-3.27896	2.50128e-05	O
	Pg_S1304.2		AT1G68410	44123	-1.27159	-0.209308	Yes	4.297	5.653	6.223	11.18	8.716	7.516	-0.765644	0.0936036	X
	Pg_S0065.11		AT5G04550	44136	-1.27475	-0.208675	Yes	8.325	3.384	6.837	12.463	13.248	12.192	-1.06536	0.00449873	O
	Pg_S6588.3	XLG1, ATXLG1	AT2G23460	44161	-1.28354	-0.208309	Yes	1.323	1.81	1.182	5.932	4.608	2.242	-1.55731	0.0139227	O
	Pg_S5337.2		AT2G38800	44195	-1.29415	-0.208141	Yes	18.781	13.326	17.522	21.623	31.626	31.416	-0.781339	5.28197e-05	O
	Pg_S1602.3	AGT3	AT2G38400	44227	-1.30047	-0.207923	Yes	0.738	0.682	1.321	1.464	2.146	2.4	-1.00876	0.777742	X
	Pg_S4885.5		AT1G11050	44237	-1.30366	-0.207201	Yes	0	0.496	0.487	2.48	0.839	2.242	-2.37447	0.0189117	O
	Pg_S3113.2		AT1G73850	44248	-1.30783	-0.206499	Yes	0	0.322	0.324	1.24	0.643	1.837	-2.20945	0.251177	X
	Pg_S1752.2		AT5G11650	44266	-1.31177	-0.205953	Yes	5.234	6.31	4.682	11.351	8.214	8.203	-0.784275	0.113369	X
	Pg_S1207.2	ATSGS1, RECQ4A, ATRECQ4A	AT1G10930	44271	-1.31337	-0.20511	Yes	1.639	1.698	3.442	4.361	4.369	5.938	-1.04778	0.461377	X
	Pg_S3615.8	ATNIC1, NIC1	AT2G22570	44284	-1.31738	-0.203487	Yes	48.299	47.167	34.488	75.302	78.679	68.95	-0.793226	5.71078e-05	O
	Pg_S3394.1	AtMYB78, MYB78	AT5G49620	44299	-1.32275	-0.202866	Yes	2.4	3.297	0	5.344	5.763	5.837	-1.57285	0.0447785	O
	Pg_S1335.16	NPX1	AT5G63320	44326	-1.33169	-0.202511	Yes	6.381	7.599	10.198	15.125	11.635	16.812	-0.83396	0.000523657	O
	Pg_S3155.14		AT2G38480	44343	-1.33889	-0.201924	Yes	5.234	2.876	3.755	8.294	6.537	7.91	-0.927992	0.385388	X
	Pg_S1246.3	UBA2A	AT3G56860	44353	-1.34229	-0.201174	Yes	0.609	1.463	0.498	3.26	1.907	2.321	-1.49427	0.327116	X
	Pg_S2362.9	atnudt17, NUDT17	AT2G01670	44356	-1.34376	-0.200264	Yes	3.501	5.144	7.556	24.285	15.884	11.122	-1.66806	0.00815552	O
	Pg_S0662.14		AT2G27310	44367	-1.34782	-0.199533	Yes	3.22	0.483	0.962	4.885	5.861	3.865	-1.66205	0.0491806	O
	Pg_S0652.9		AT1G56570	44368	-1.34797	-0.198574	Yes	0	0	0	0.342	0.97	1.003	-4.51422	0.0836923	X
	Pg_S2145.36	DGK5, ATDGK5	AT2G20900	44369	-1.34805	-0.197615	Yes	3.958	1.178	2.886	5.986	5.491	8.316	-1.29082	0.0833774	X
	Pg_S7564.1		AT5G37540	44377	-1.35048	-0.196814	Yes	8.267	8.541	9.028	11.768	17.104	18.784	-0.87933	0.00394126	O
	Pg_S3101.4		AT1G10340	44382	-1.35306	-0.195943	Yes	4.789	3.979	4.299	7.653	6.918	8.192	-0.813764	0.0398893	O
	Pg_S5058.3	SAG21, AtLEA5	AT4G02380	44390	-1.35506	-0.195139	Yes	126.117	162.25	129.457	259.265	220.241	248.982	-0.798938	0.00104292	O
	Pg_S0148.15		AT3G07790	44405	-1.36002	-0.194491	Yes	13.055	13.388	13.362	24.969	31.561	19.246	-0.943403	3.55168e-05	O
	Pg_S1862.6		AT1G30320	44410	-1.36125	-0.193613	Yes	2.845	2.231	3.627	4.585	6.308	4.992	-0.923329	0.0932108	X
	Pg_S1227.16		AT2G38000	44436	-1.37095	-0.193208	Yes	9.836	13.809	13.617	21.698	19.457	24.26	-0.802109	0.0024661	O
	Pg_S5061.1	HAB1	AT1G72770	44439	-1.37263	-0.192278	Yes	26.275	28.238	27.002	49.884	48.273	45.05	-0.818861	6.6319e-08	O
	Pg_S0001.5	IP5PII	AT4G18010	44445	-1.37604	-0.191413	Yes	0.773	0.359	1.391	2.341	2.419	1.679	-1.30648	0.324785	X
	Pg_S4765.13	PPDK	AT4G15530	44447	-1.37627	-0.190456	Yes	19.999	23.825	20.72	35.925	37.858	39.788	-0.818552	1.63111e-09	O
	Pg_S4268.8		AT2G36690	44450	-1.37788	-0.189522	Yes	16.193	17.515	15.355	25.632	28.848	31.911	-0.807693	0.00143702	O
	Pg_S3162.10	ACR8	AT1G12420	44453	-1.37825	-0.188587	Yes	1.967	4.165	5.157	7.557	9.685	7.662	-1.10559	0.00540408	O
	Pg_S3820.2	RGLG1	AT3G01650	44456	-1.37997	-0.187651	Yes	2.201	0	3.963	8.006	5.415	9.477	-1.82719	0.305607	X
	Pg_S2058.4	CYP72A15	AT3G14690	44469	-1.38562	-0.186939	Yes	3.15	6.793	2.665	11.48	11.668	7.831	-1.30133	0.000372986	O
	Pg_S0610.8	XLG1, ATXLG1	AT2G23460	44478	-1.38774	-0.186134	Yes	3.384	3.248	3.303	7.407	5.687	4.913	-0.845026	0.260074	X
	Pg_S1274.4		AT1G56570	44509	-1.40146	-0.185822	Yes	0.585	0	0.255	2.266	2.702	0.947	-2.71971	0.0113763	O
	Pg_S1879.20		AT4G17260	44568	-1.42133	-0.186133	Yes	0.667	2.132	0	2.865	3.802	3.741	-2.06431	0.043235	O
	Pg_S4040.3		AT1G52560	44573	-1.42216	-0.185213	Yes	3.852	0	2.584	5.718	7.713	7.268	-1.66972	0.0965967	X
	Pg_S6914.6		AT3G10250	44595	-1.43095	-0.184674	Yes	3.056	1.19	1.576	4.81	4.706	4.564	-1.29828	0.0137093	O
	Pg_S1171.13	RGS1, ATRGS1	AT3G26090	44608	-1.43477	-0.183927	Yes	4.122	4.041	3.743	5.654	8.171	9.003	-0.933667	0.0509317	X
	Pg_S0175.31	ATGGTIB, GGB, PGGTI	AT2G39550	44618	-1.44041	-0.183108	Yes	1.229	1.401	2.063	3.891	2.44	3.527	-1.12479	0.319691	X
	Pg_S0292.20	MYB60, AtMYB60	AT1G08810	44630	-1.44362	-0.182332	Yes	2.986	4.475	4.67	8.145	8.051	6.468	-0.88941	0.164362	X
	Pg_S0439.31	AATP1	AT5G40010	44641	-1.44591	-0.181531	Yes	6.627	6.359	4.74	11.918	9.053	11.178	-0.840561	0.0198029	O
	Pg_S6537.2		AT3G51990	44654	-1.45198	-0.180772	Yes	8.337	9.272	8.68	21.73	18.303	13.015	-1.02379	0.000131637	O
	Pg_S7861.2	STZ, ZAT10	AT1G27730	44677	-1.4624	-0.180233	Yes	0	0.682	0.661	2.929	3.29	7.189	-3.03351	0.0100175	O
	Pg_S0096.24		AT5G61820	44716	-1.4783	-0.180048	Yes	66.823	62.885	58.743	113.642	107.56	125.46	-0.883423	3.3738e-12	O
	Pg_S4049.3	ATMYC2, RD22BP1, JAI1, JIN1, MYC2, ZBF1	AT1G32640	44722	-1.48172	-0.179108	Yes	12.212	17.305	14.034	27.042	27.726	25.466	-0.884613	7.8579e-07	O
	Pg_S1528.8	ATMYC2, RD22BP1, JAI1, JIN1, MYC2, ZBF1	AT1G32640	44725	-1.48248	-0.178099	Yes	9.859	9.47	11.565	21.025	18.782	17.128	-0.886565	2.85172e-05	O
	Pg_S0263.14		AT3G10250	44728	-1.48541	-0.177088	Yes	0.304	0.93	0.73	1.347	1.874	1.6	-1.22318	0.396464	X
	Pg_S0298.14		AT4G39140	44778	-1.50813	-0.177133	Yes	1.487	4.339	0.916	7.311	6.155	8.068	-1.61634	0.0647068	X
	Pg_S2730.4		AT2G12400	44782	-1.50871	-0.176128	Yes	2.236	3.496	2.573	9.78	6.242	5.533	-1.3656	0.00186992	O
	Pg_S0785.53		AT1G03220	44793	-1.51721	-0.175277	Yes	0	0	1.298	3.185	5.839	9.048	-3.49579	0.000599407	O
	Pg_S2416.17		AT5G05140	44807	-1.51945	-0.174493	Yes	7.271	6.88	4.983	13.831	10.448	11.561	-0.93595	0.00525272	O
	Pg_S8260.1		AT5G25930	44829	-1.52789	-0.173885	Yes	10.725	9.83	13.072	21.42	19.446	22.356	-0.90235	2.79003e-06	O
	Pg_S0857.3		AT5G22090	44858	-1.54342	-0.173426	Yes	1.51	0.694	0.672	2.234	2.68	2.445	-1.31337	0.551756	X
	Pg_S3085.13	ATSIZ1, SIZ1	AT5G60410	44876	-1.55132	-0.17271	Yes	7.096	5.987	2.584	13.992	10.491	14.096	-1.37039	0.0733663	X
	Pg_S4710.12	ATHVA22A, HVA22A	AT1G74520	44897	-1.55831	-0.17093	Yes	5.14	5.318	5.841	12.848	8.824	9.646	-0.938713	0.00811479	O
	Pg_S2365.2		AT5G49690	44912	-1.5624	-0.170138	Yes	23.43	17.404	15.297	38.843	38.087	33.489	-0.994084	3.60727e-07	O
	Pg_S5498.1		AT3G10910	44913	-1.56361	-0.169026	Yes	1.756	1.066	0	3.078	6.242	6.299	-2.15627	0.127055	X
	Pg_S2373.4		AT5G13610	44920	-1.56773	-0.168047	Yes	5.925	4.239	1.715	9.427	12.648	9.747	-1.42371	0.00159436	O
	Pg_S3636.13		AT5G15640	44925	-1.5714	-0.167021	Yes	1.569	2.144	0	4.639	3.65	4.755	-1.73866	0.0542251	X
	Pg_S4864.3		AT3G05670	44929	-1.5736	-0.16597	Yes	1.909	2.058	1.924	3.901	3.083	4.789	-0.97095	0.0453496	O
	Pg_S0940.11	XBAT31	AT2G28840	44963	-1.59188	-0.16559	Yes	1.194	1.45	1.425	3.142	4.587	2.58	-1.33519	0.133892	X
	Pg_S1171.3		AT2G38610	44965	-1.59376	-0.164479	Yes	0.855	1.835	0	3.805	3.072	3.516	-1.97766	0.11881	X
	Pg_S3843.12		AT3G05700	44978	-1.59933	-0.163615	Yes	24.483	23.651	24.522	60.402	38.947	48.183	-1.01835	5.79905e-05	O
	Pg_S0516.21	ELO1	AT3G11220	44998	-1.60919	-0.162904	Yes	2.283	2.182	1.808	3.602	4.794	3.831	-0.995003	0.343155	X
	Pg_S5700.11		AT3G59080	45004	-1.61218	-0.161871	Yes	7.986	7.847	8.251	16.386	15.002	15.618	-0.965571	0.00012671	O
	Pg_S3541.7	ATAF1, ANAC002	AT1G01720	45008	-1.61309	-0.160792	Yes	38.382	40.758	45.37	73.111	72.023	97.977	-0.96146	5.22806e-08	O
	Pg_S0204.1	ATHB7, ATHB7, HB7	AT2G46680	45031	-1.62751	-0.160136	Yes	5.538	8.702	8.691	19.795	30.537	16.79	-1.5694	9.4381e-05	O
	Pg_S2061.21		AT5G12890	45042	-1.63388	-0.159202	Yes	3.501	1.066	2.098	8.091	7.288	5.037	-1.59519	0.175734	X
	Pg_S3683.8		AT2G43320	45067	-1.64816	-0.158577	Yes	3.677	3.037	3.488	6.488	5.6	8.147	-0.989513	0.116856	X
	Pg_S2784.5		AT1G23710	45076	-1.65537	-0.157581	Yes	1.452	2.653	1.622	5.751	6.537	3.764	-1.55019	0.110295	X
	Pg_S5849.1	ATHB7, ATHB7, HB7	AT2G46680	45092	-1.66319	-0.15674	Yes	7.997	6.409	9.862	24.734	17.812	15.111	-1.24469	0.0083547	O
	Pg_S1988.1	LOX1, ATLOX1	AT1G55020	45115	-1.67532	-0.15605	Yes	30.958	30.42	29.655	57.056	60.366	65.355	-1.01102	1.70153e-16	O
	Pg_S2011.5	EXL2	AT5G64260	45122	-1.67917	-0.154993	Yes	5.117	2.12	3.859	8.348	9.947	9.826	-1.36258	0.00868203	O
	Pg_S2252.16		AT2G17787	45125	-1.68102	-0.153843	Yes	12.938	16.425	10.534	30.645	23.793	28.17	-1.03927	4.50839e-05	O
	Pg_S5071.8		AT3G56880	45126	-1.68172	-0.152646	Yes	46.086	29.614	39.587	86.953	67.273	82.562	-1.04576	1.10141e-06	O
	Pg_S7813.1	SKOR	AT3G02850	45127	-1.68391	-0.151448	Yes	1.007	1.438	1.402	2.555	2.157	3.042	-1.00057	0.219716	X
	Pg_S0271.2	AATP1	AT5G40010	45135	-1.68814	-0.150407	Yes	0.667	0.607	0.603	1.988	2.974	1.454	-1.74121	0.103599	X
	Pg_S0471.2	ATAF1, ANAC002	AT1G01720	45138	-1.69196	-0.149249	Yes	1.873	0	3.187	7.632	5.273	7.031	-1.86392	0.0108719	O
	Pg_S7477.1	CYP72A15	AT3G14690	45149	-1.69918	-0.148268	Yes	5	6.52	4.114	11.8	8.694	13.285	-1.10366	0.000850714	O
	Pg_S6260.2		AT2G42760	45150	-1.69968	-0.147059	Yes	52.444	36.965	33.92	98.667	75.781	89.131	-1.10629	1.30668e-08	O
	Pg_S7152.6		AT2G22590	45151	-1.69972	-0.14585	Yes	19.554	14.478	12.597	26.294	38.076	34.075	-1.08633	1.66007e-07	O
	Pg_S5850.4	ATHB7, ATHB7, HB7	AT2G46680	45184	-1.72068	-0.145356	Yes	11.077	11.305	3.859	26.059	26.299	20.981	-1.4857	7.84355e-05	O
	Pg_S3257.10		AT1G18390	45216	-1.74497	-0.144822	Yes	1.3	2.318	0.406	5.366	3.922	4.586	-1.6968	0.000891825	O
	Pg_S4990.9		AT4G37030	45220	-1.74844	-0.143646	Yes	0	0.694	0	1.325	1.678	1.296	-2.66452	0.0591232	X
	Pg_S2208.3		AT1G76070	45242	-1.76635	-0.142869	Yes	12.763	15.098	14.127	25.236	29.382	33.241	-1.05967	0.000330683	O
	Pg_S0476.34		AT1G76360	45248	-1.77023	-0.141724	Yes	2.377	1.735	1.275	4.703	8.454	10.288	-2.09895	0.000193469	O
	Pg_S0297.19	RACK1C_AT	AT3G18130	45250	-1.77084	-0.140487	Yes	15.795	17.057	16.178	38.372	36.409	28.024	-1.07706	6.03158e-06	O
	Pg_S5649.3		AT2G32020	45258	-1.77461	-0.139384	Yes	2.553	1.165	1.147	10.09	12.496	5.499	-2.47913	0.0104969	O
	Pg_S1728.11		AT1G17147	45265	-1.7791	-0.138255	Yes	0	0	3.268	10.817	6.526	7.775	-2.48967	0.328461	X
	Pg_S7323.2	CIPK20, SnRK3, PKS18	AT5G45820	45285	-1.79144	-0.137414	Yes	5.129	5.962	5.273	11.02	10.23	13.387	-1.03905	0.00305129	O
	Pg_S0065.10		AT5G04550	45295	-1.79889	-0.13634	Yes	0	1.153	1.124	6.456	11.995	17.691	-3.70361	7.77379e-05	O
	Pg_S4046.1	ATAF1, ANAC002	AT1G01720	45303	-1.80123	-0.135218	Yes	0.609	2.244	1.252	5.815	4.619	8.316	-2.17182	0.00416349	O
	Pg_S2097.21		AT2G38000	45320	-1.81442	-0.134292	Yes	27.048	34.039	27.256	66.088	53.873	69.018	-1.09386	1.41866e-11	O
	Pg_S4929.11		AT5G25930	45343	-1.83304	-0.13349	Yes	0.773	1.475	0.753	2.587	3.05	2.671	-1.47031	0.00395672	O
	Pg_S5398.6		AT1G61340	45362	-1.8556	-0.132581	Yes	19.566	20.193	20.709	47.169	37.183	47.484	-1.13052	0.000415125	O
	Pg_S2929.2		AT2G17705	45371	-1.85851	-0.131441	Yes	11.393	21.581	18.971	79.332	41.922	65.817	-1.87536	2.62317e-06	O
	Pg_S0575.46	ATMPK3, MPK3, ATMAPK3	AT3G45640	45378	-1.86496	-0.130251	Yes	32.282	22.35	28.045	102.579	56.106	87.441	-1.57598	1.00573e-15	O
	Pg_S1937.1		AT5G49690	45383	-1.87359	-0.129009	Yes	28.207	31.51	27.917	65.639	67.229	59.8	-1.14413	5.77483e-15	O
	Pg_S0280.17		AT1G49570	45388	-1.88139	-0.127762	Yes	0.433	0.372	0	0.919	1.449	1.318	-2.04527	0.322843	X
	Pg_S1457.4	ATERF4, ERF4, RAP2, ATERF4	AT3G15210	45416	-1.91767	-0.127014	Yes	1.51	0	0	7.407	5.197	11.11	-3.49398	0.000402337	O
	Pg_S0052.26		AT1G27100	45422	-1.92414	-0.125759	Yes	4.695	4.016	4.601	9.011	11.243	9.713	-1.1968	0.000527063	O
	Pg_S0400.32		AT1G27100	45442	-1.94504	-0.124809	Yes	17.997	17.131	13.107	37.891	35.211	36.554	-1.19539	1.442e-11	O
	Pg_S1389.6	AtHB33, HB33, ZHD5	AT1G75240	45449	-1.95385	-0.123556	Yes	1.112	0.769	0.997	2.512	2.255	1.803	-1.13899	0.531176	X
	Pg_S1865.24	ANAC083, VNI2, NAC083	AT5G13180	45454	-1.96107	-0.122252	Yes	2.529	3.855	0.939	9.374	7.376	9.431	-1.70805	0.00706501	O
	Pg_S3575.8		AT2G45720	45459	-1.96776	-0.120943	Yes	4.648	4.971	8.216	17.337	17.387	13.894	-1.46142	4.51812e-08	O
	Pg_S5808.3		AT3G56360	45462	-1.97206	-0.119586	Yes	12.81	17.838	14.092	57.291	43.087	33.32	-1.57612	1.09083e-08	O
	Pg_S0277.47		AT5G13810	45463	-1.97395	-0.118182	Yes	29.272	38.688	28.496	70.171	77.721	74.404	-1.21769	3.12294e-11	O
	Pg_S1865.30		AT5G13200	45464	-1.97448	-0.116777	Yes	0.738	3.347	1.97	7.974	8.476	6.333	-1.86046	0.00640739	O
	Pg_S2779.16		AT2G03380	45472	-1.99076	-0.115521	Yes	0	0	0.209	1.283	0.621	1.014	-3.35328	0.0343887	O
	Pg_S1615.34		AT5G12010	45493	-2.00985	-0.114547	Yes	0.585	0.893	0.637	8.359	3.355	6.975	-3.07047	1.2392e-07	O
	Pg_S0406.11	SYP121, ATSYR1, ATSYP121, SYR1, ATSYR1, PEN1	AT3G11820	45499	-2.01479	-0.113228	Yes	7.002	22.536	13.408	52.482	41.312	63.552	-1.85326	4.26583e-15	O
	Pg_S7397.4	ATMPK3, MPK3, ATMAPK3	AT3G45640	45505	-2.01978	-0.111905	Yes	163.035	166.763	171.918	433.534	329.762	418.477	-1.24125	6.26549e-25	O
	Pg_S0925.36	XLG1, ATXLG1	AT2G23460	45509	-2.02519	-0.110533	Yes	5.023	5.863	7.822	18.256	12.496	15.359	-1.28245	2.2789e-09	O
	Pg_S3002.6		AT2G19710	45514	-2.02952	-0.107716	Yes	10.948	11.962	11.959	29.993	24.24	28.283	-1.24235	3.49401e-17	O
	Pg_S1751.3	CRK29	AT4G21410	45521	-2.03796	-0.106403	Yes	14.507	12.731	12.655	32.825	26.31	35.653	-1.24001	2.72386e-12	O
	Pg_S6928.2		AT2G19710	45551	-2.08035	-0.105585	Yes	10.339	13.722	14.173	30.388	27.694	34.638	-1.27656	1.46597e-18	O
	Pg_S9070.2		AT1G03220	45555	-2.08937	-0.104167	Yes	0	0.694	0.684	4.19	5.393	8.609	-3.43373	0.000453088	O
	Pg_S6850.3	CYP72A15	AT3G14690	45582	-2.12373	-0.103249	Yes	20.28	24.234	20.153	58.029	42.804	65.784	-1.35758	1.70716e-13	O
	Pg_S0288.18		AT1G70670	45589	-2.13145	-0.10187	Yes	3.079	1.128	2.758	8.123	7.136	8.541	-1.798	0.0350532	O
	Pg_S6588.2	XLG1, ATXLG1	AT2G23460	45597	-2.14349	-0.100504	Yes	3.759	3.756	2.526	7.429	10.393	12.158	-1.58304	0.0265362	O
	Pg_S4660.4	DGK5, ATDGK5	AT2G20900	45603	-2.14792	-0.0990905	Yes	3.29	4.76	3.025	8.284	9.87	11.82	-1.42233	8.45835e-05	O
	Pg_S2953.15		AT1G27200	45612	-2.16177	-0.0977351	Yes	2.857	5.479	5.203	21.431	12.496	18.48	-1.91837	1.1913e-10	O
	Pg_S2898.12	XLG1, ATXLG1	AT2G23460	45616	-2.16245	-0.0962652	Yes	7.06	7.785	6.524	17.7	18.052	18.187	-1.34771	1.30371e-13	O
	Pg_S3264.1		AT5G52430	45645	-2.20016	-0.0953387	Yes	4.648	4.413	3.998	11.095	9.282	13.206	-1.35877	0.000152307	O
	Pg_S1240.18		AT4G33920	45650	-2.20701	-0.0938599	Yes	11.159	6.867	5.91	26.23	24.796	24.959	-1.66898	1.44617e-10	O
	Pg_S2124.21	RD26, ANAC072	AT4G27410	45664	-2.22771	-0.0925717	Yes	2.272	4.661	4.068	13.201	10.208	11.426	-1.64539	0.000177984	O
	Pg_S1418.11		AT5G52430	45676	-2.25192	-0.0912207	Yes	4.66	4.425	3.28	12.655	9.304	10.671	-1.43047	8.77589e-05	O
	Pg_S5191.7		AT2G17220	45681	-2.2557	-0.0897072	Yes	4.262	5.318	6.165	27.374	16.08	19.032	-1.94871	5.03815e-11	O
	Pg_S5192.13		AT5G61820	45696	-2.28914	-0.0883981	Yes	54.774	64.099	50.805	164.585	146.094	145.562	-1.43437	1.44116e-30	O
	Pg_S5649.1		AT3G22560	45704	-2.29606	-0.0869244	Yes	6.171	5.677	1.854	28.571	25.787	44.273	-2.79288	4.27498e-06	O
	Pg_S1357.12	DREB2C, AtERF48	AT2G40340	45718	-2.32561	-0.0855665	Yes	4.953	5.553	3.894	14.152	11.962	13.33	-1.48488	0.00010791	O
	Pg_S5098.6	ATMPK3, MPK3, ATMAPK3	AT3G45640	45723	-2.33924	-0.0839937	Yes	83.274	48.852	63.61	203.171	185.412	206.974	-1.61394	9.67055e-14	O
	Pg_S1750.36	EXL2	AT5G64260	45742	-2.36133	-0.0810235	Yes	7.482	9.446	4.601	21.003	25.449	27.055	-1.76432	2.07826e-08	O
	Pg_S2592.1		AT5G12010	45749	-2.38104	-0.0794665	Yes	20.245	21.68	20.245	82.538	51.225	71.373	-1.72113	3.49044e-23	O
	Pg_S0327.45		AT2G27310	45769	-2.40965	-0.0781857	Yes	0.539	0.979	0	3.046	3.65	3.076	-2.5885	0.0180507	O
	Pg_S1434.6		AT2G44500	45806	-2.48366	-0.0772401	Yes	9.098	10.016	11.345	31.895	28.718	29.973	-1.56688	7.37683e-16	O
	Pg_S0244.37		AT3G19010	45851	-2.62095	-0.0763792	Yes	1.077	0.979	1.449	4.778	7.169	4.654	-2.20198	0.00324231	O
	Pg_S4831.7	atnudt17, NUDT17	AT2G01670	45859	-2.6437	-0.0746582	Yes	3.501	7.71	2.515	34.022	21.658	29.669	-2.66755	4.58665e-08	O
	Pg_S3584.13		AT2G17705	45868	-2.66926	-0.0729418	Yes	51.707	36.642	34.685	157.231	117.714	148.999	-1.77706	2.04213e-18	O
	Pg_S3689.1		AT1G11050	45869	-2.67014	-0.0710423	Yes	0.269	0.248	0.243	0.705	0.839	0.958	-1.68856	0.386559	X
	Pg_S4790.1		AT5G37540	45879	-2.704	-0.069324	Yes	5.328	5.851	6.246	22.072	18.412	17.984	-1.7386	9.05551e-09	O
	Pg_S0664.32		AT2G44500	45881	-2.70602	-0.0674218	Yes	3.958	4.339	3.94	15.392	10.796	14.919	-1.73884	7.66415e-09	O
	Pg_S1435.22		AT3G56360	45889	-2.7371	-0.0656344	Yes	13.817	13.338	12.748	49.638	42.804	43.991	-1.77904	3.08888e-12	O
	Pg_S7521.4		AT1G27200	45895	-2.76112	-0.0637842	Yes	9.262	8.504	8.958	31.842	27.454	33.343	-1.79517	1.44203e-22	O
	Pg_S5702.15		AT4G33920	45897	-2.77273	-0.0618346	Yes	13.009	11.665	10.117	43.524	39.623	38.267	-1.82091	2.74802e-18	O
	Pg_S0734.20	STZ, ZAT10	AT1G27730	45907	-2.83455	-0.0600234	Yes	4.941	2.578	11.635	78.754	47.478	67.97	-3.28789	1.10437e-27	O
	Pg_S3338.26	AATP1	AT5G40010	45914	-2.8658	-0.0581216	Yes	7.283	7.624	8.993	29.64	27.977	30.469	-1.89312	2.73527e-19	O
	Pg_S8353.2	SYP121, ATSYR1, ATSYP121, SYR1, ATSYR1, PEN1	AT3G11820	45919	-2.87618	-0.0561668	Yes	15.362	10.747	15.459	59.6	41.606	52.949	-1.88762	3.39128e-18	O
	Pg_S5214.13		AT1G61340	45922	-2.8772	-0.0541656	Yes	18.606	21.098	13.454	116.229	70.574	99.025	-2.408	2.47601e-19	O
	Pg_S5119.12		AT5G42900	45925	-2.88638	-0.0521579	Yes	0	0	0	3.014	3.159	1.837	-4.82337	0.0305447	O
	Pg_S2582.4	ZCF37	AT1G59590	45932	-2.91829	-0.0502188	Yes	14.098	4.611	12.041	96.583	60.115	77.446	-2.91426	4.28766e-32	O
	Pg_S2017.2		AT1G23200	45939	-2.94549	-0.0482603	Yes	2.681	2.975	4.068	14.59	11.09	13.702	-2.02003	7.56048e-11	O
	Pg_S1423.1	CRK29	AT4G21410	45948	-2.9772	-0.0463248	Yes	1.686	1.884	1.646	7.204	5.828	7.538	-2.02866	4.44595e-06	O
	Pg_S8269.1		AT5G12010	45960	-3.03184	-0.044419	Yes	7.318	6.929	9.085	53.091	34.513	38.627	-2.4358	7.12096e-30	O
	Pg_S5311.1	ZCF37	AT1G59590	45962	-3.03772	-0.0422808	Yes	26.509	27.308	25.901	121.199	97.396	107.938	-2.04202	9.97388e-30	O
	Pg_S0431.20		AT3G56880	45964	-3.04356	-0.0401385	Yes	34.858	32.787	26.051	134.154	102.647	148.413	-2.04027	1.48668e-26	O
	Pg_S7743.2		AT3G47510	45970	-3.0714	-0.0380676	Yes	5.878	0	0	37.859	36.66	25.489	-4.1473	0.000226557	O
	Pg_S0606.18		AT1G34420	45977	-3.10165	-0.035998	Yes	34.167	27.246	24.348	126.009	112.136	127.86	-2.10512	1.29041e-42	O
	Pg_S8174.1	MAPKKK21	AT4G36950	45993	-3.17084	-0.0340845	Yes	0.492	0	0	2.448	3.072	3.211	-3.80283	0.0027298	O
	Pg_S5959.1		AT2G30020	46017	-3.26748	-0.0322847	Yes	11.709	6.235	11.809	63.181	48.556	64.364	-2.56344	1.73995e-34	O
	Pg_S5204.7		AT1G34420	46024	-3.30431	-0.0300709	Yes	30.467	31.213	29.632	160.865	131.168	155.151	-2.29542	2.88408e-73	O
	Pg_S2057.9		AT3G56880	46037	-3.37432	-0.0279442	Yes	19.25	19.375	19.851	114.262	88.288	98.675	-2.36191	1.06067e-29	O
	Pg_S0607.3	XLG1, ATXLG1	AT2G23460	46048	-3.46194	-0.0257096	Yes	2.225	2.504	2.074	11.587	12.409	13.432	-2.47061	1.25957e-23	O
	Pg_S7965.1	STZ, ZAT10	AT1G27730	46061	-3.59009	-0.0234294	Yes	40.712	33.643	32.506	234.745	181.424	234.896	-2.61545	6.7452e-57	O
	Pg_S0577.11		AT5G12010	46062	-3.59952	-0.0208688	Yes	1.557	1.624	2.352	12.901	12.55	11.302	-2.70672	2.38749e-16	O
	Pg_S0156.7	STZ, ZAT10	AT1G27730	46065	-3.63112	-0.0183313	Yes	7.459	5.12	9.201	53.55	48.055	59.428	-2.86659	5.20696e-23	O
	Pg_S1317.4		AT5G08450	46073	-3.66405	-0.0158844	Yes	0	0	0	2.747	2.484	2.997	-4.12469	0.19351	X
	Pg_S1286.2		AT2G30020	46079	-3.73524	-0.0133413	Yes	12.763	6.867	6.42	93.013	77.59	89.21	-3.30929	3.51451e-48	O
	Pg_S1157.38		AT5G12010	46084	-3.78635	-0.010739	Yes	40.841	28.622	35.438	265.016	222.899	271.529	-2.86733	7.98033e-100	O
	Pg_S1014.5		AT2G30020	46087	-3.81874	-0.00806804	Yes	5.796	4.723	5.064	45.459	31.844	39.033	-2.90318	1.12063e-45	O
	Pg_S2223.15		AT1G31130	46088	-3.82102	-0.00534985	Yes	18.582	9.78	12.11	141.978	115.633	135.736	-3.29298	6.51844e-75	O
	Pg_S1960.42		AT5G12010	46090	-3.85721	-0.00262872	Yes	25.35	25.846	33.364	238.497	195.108	221.78	-2.95008	7.37441e-104	O
	Pg_S1957.33		AT3G59080	46100	-4.14454	0.00011433	Yes	3.138	3.149	2.248	27	32.629	31.607	-3.41257	2.99235e-44	O
Plant-type cell wall organization	Pg_S4624.2	ATEXPB3, EXPB3, ATHEXP BETA 1	AT4G28250	9	4.01143	0.0164652	Yes	1.00836	1.46409	1.52555	-0.587448	-0.552739	-0.587172	3.15145	1.71234e-42	O
	Pg_S3366.11	ATPRP2, PRP2	AT2G21140	28	3.56587	0.0308833	Yes	0.244926	0.536755	0.336229	-0.424449	-0.403075	-0.381312	2.57947	1.24074e-60	O
	Pg_S1637.41	ATPRP2, PRP2	AT2G21140	31	3.52143	0.0454661	Yes	0.0980016	0.205483	-0.0187582	-0.481943	-0.407291	-0.440121	3.62099	2.15401e-13	O
	Pg_S3554.24	ATEXPB3, EXPB3, ATHEXP BETA 1	AT4G28250	34	3.46868	0.0598299	Yes	1.48952	1.23892	1.83517	-0.646451	-0.574252	-0.411516	2.95504	2.99235e-44	O
	Pg_S0439.76	ATEXPA1, EXP1, ATEXP1, ATEXP1, ATHEXP ALPHA 1, EXPA1	AT1G69530	42	3.36315	0.0736461	Yes	0.853338	1.14678	0.485604	-0.542224	-0.763076	-0.701871	3.35862	1.5447e-33	O
	Pg_S6561.1		AT5G15740	71	3.11387	0.0859683	Yes	1.71531	1.02577	1.97189	-0.525967	-0.314483	-0.377843	2.06657	2.46358e-07	O
	Pg_S1410.9	PG2	AT1G70370	75	3.09743	0.0987682	Yes	1.16909	0.868071	1.27215	-0.478292	-0.683557	-0.530245	2.15178	3.23152e-24	O
	Pg_S0429.27	ATEXPA1, EXP1, ATEXP1, ATEXP1, ATHEXP ALPHA 1, EXPA1	AT1G69530	81	3.04432	0.111304	Yes	0.685194	0.618212	1.07434	-0.397197	-0.52744	-0.346551	2.28957	3.9316e-33	O
	Pg_S4409.12	ATEXPA1, EXP1, ATEXP1, ATEXP1, ATHEXP ALPHA 1, EXPA1	AT1G69530	142	2.77875	0.121535	Yes	1.62136	1.08228	1.32245	-0.302577	-0.349346	-0.301255	1.80605	4.70782e-32	O
	Pg_S8528.1	PG2	AT1G70370	165	2.71	0.132311	Yes	1.53657	1.52834	2.05786	-0.477816	-0.352244	-0.106489	1.85348	2.11683e-15	O
	Pg_S2608.10	ATEXPA8, EXP8, ATEXP8, ATHEXP ALPHA 11, EXPA8	AT2G40610	223	2.52877	0.14157	Yes	1.42651	1.22705	0.780233	-0.424738	-0.154734	-0.18804	1.66342	1.7238e-14	O
	Pg_S6739.2		AT5G04310	246	2.47168	0.151355	Yes	1.68831	1.71621	0.714453	-0.488129	-0.634325	-0.299488	1.56579	0.000961973	O
	Pg_S7717.9	PG2	AT1G70370	248	2.46926	0.16159	Yes	1.21346	2.10937	1.38128	-0.400552	-0.498965	-0.743996	1.55735	2.43181e-10	O
	Pg_S7150.2	ATPRP2, PRP2	AT2G21140	291	2.37162	0.170523	Yes	0.0441427	0.719185	0.354809	-0.487361	-0.559709	-0.506001	3.57571	2.68555e-11	O
	Pg_S3663.2	IRX3, CESA7, ATCESA7, MUR10	AT5G17420	349	2.29268	0.178801	Yes	1.53989	1.74172	1.42113	-0.436524	-0.0946834	-0.00207314	1.52619	6.08661e-11	O
	Pg_S2330.20	ATEXPA3, ATEXP3, ATHEXP ALPHA 1, EXP3	AT2G37640	435	2.17482	0.185978	Yes	1.96399	1.26037	0.884132	-0.0799683	-0.116755	-0.39503	1.53106	1.02716e-06	O
	Pg_S1038.18	IRX3, CESA7, ATCESA7, MUR10	AT5G17420	494	2.10758	0.193465	Yes	0.965225	1.14466	1.81325	-0.18268	-0.186367	0.0858608	1.30851	0.000954478	O
	Pg_S8218.1		AT5G15740	584	2.01103	0.199875	Yes	1.46511	1.53949	1.8785	-0.0937519	-0.118163	-0.352232	1.22005	1.31058e-05	O
	Pg_S5690.6	IRX3, CESA7, ATCESA7, MUR10	AT5G17420	594	1.9954	0.207966	Yes	1.02191	1.65187	2.59941	-0.258082	-0.119744	-0.607644	1.43458	0.00019106	O
	Pg_S1305.19		AT5G15490	689	1.90223	0.213814	Yes	1.00807	1.83494	1.28863	0.161022	-0.199596	-0.230544	1.12691	0.10036	X
	Pg_S0327.9	COBL4, IRX6	AT5G15630	783	1.83245	0.219394	Yes	0.843888	1.69425	1.55482	-0.69789	-0.00761867	-1.15807	2.01096	0.00381532	O
	Pg_S5060.2	MAN7, AtMAN7	AT5G66460	902	1.76179	0.224135	Yes	2.63671	0.883933	1.24799	-0.479904	-0.567477	-0.171649	2.2926	2.33286e-12	O
	Pg_S1679.14		AT1G67510	911	1.75613	0.231255	Yes	1.83468	1.03167	2.19067	-0.872912	-0.870452	0.204056	1.71808	0.0012868	O
	Pg_S4521.4	AVP1, ATAVP3, AVP3, AtVHP1;1	AT1G15690	976	1.71846	0.236995	Yes	1.10551	1.26065	1.5879	-0.339164	-0.196314	-0.193224	1.02653	7.35288e-18	O
	Pg_S1560.11		AT1G48100	992	1.71134	0.243775	Yes	2.30273	1.53124	1.00996	0.144634	-0.434731	-0.905372	2.12219	0.0909199	X
	Pg_S4448.7		AT3G21190	1004	1.70654	0.250623	Yes	0.592232	0.171819	0.427245	-0.338607	-0.526417	-0.67338	0.980581	0.00118412	O
	Pg_S0476.2		AT3G21190	1065	1.67703	0.256279	Yes	1.13477	1.07412	1.39283	-0.186401	-0.258078	-0.137502	1.01578	9.96499e-07	O
	Pg_S2115.3	ATEXPA4, ATEXP4, ATHEXP ALPHA 1, EXPA4	AT2G39700	1173	1.62961	0.26071	Yes	1.7414	0.570632	1.56983	0.0779817	-0.107002	-0.425691	1.53378	0.139374	X
	Pg_S0981.31		AT5G15490	1210	1.6111	0.266616	Yes	1.60579	1.07823	0.905787	0.170992	-0.47528	-0.694798	1.33365	0.0211914	O
	Pg_S2307.28	COB	AT5G60920	1224	1.60528	0.273	Yes	1.22512	1.15556	1.25459	-0.0852585	-0.119847	-0.274024	0.950207	3.59239e-14	O
	Pg_S3378.20	AVP1, ATAVP3, AVP3, AtVHP1;1	AT1G15690	1362	1.54513	0.276425	Yes	1.56508	1.59801	1.60171	-0.725074	-0.832883	-0.896604	0.916153	1.27656e-16	O
	Pg_S0219.46		AT3G29360	1383	1.53714	0.282373	Yes	1.53979	0.89979	1.54348	0.0554986	-0.517633	-0.714532	0.907068	0.00808307	O
	Pg_S0227.2	FRA1	AT5G47820	1457	1.50966	0.28705	Yes	1.41496	1.67512	1.31063	-0.0721727	-0.0473682	-0.167225	0.888763	1.72478e-07	O
	Pg_S7142.3	COBL4, IRX6	AT5G15630	1461	1.50742	0.293245	Yes	2.4483	0.742882	1.33904	-0.454528	-0.0202719	-0.0301055	1.61786	3.56907e-05	O
	Pg_S2354.29	TBL3	AT5G01360	1557	1.46722	0.297265	Yes	1.08922	0.970634	0.602493	-0.250924	-1.29569	-0.632889	1.12636	0.141361	X
	Pg_S1562.3		AT2G46710	1598	1.45223	0.302423	Yes	1.20836	1.01023	0.579191	-0.716038	-0.552309	0.0372704	1.02674	0.000850714	O
	Pg_S8336.1	FEI1	AT1G31420	1669	1.42768	0.306824	Yes	1.35212	1.10632	0.953047	-0.214	-0.528051	-0.270975	0.836358	6.93896e-06	O
	Pg_S4335.9		AT4G22730	1715	1.41482	0.311718	Yes	2.07381	1.06754	1.53723	-0.00264242	0.253012	0.364489	0.851665	0.405252	X
	Pg_S1514.2	FRA1	AT5G47820	1784	1.39634	0.316033	Yes	1.15384	1.77883	0.980715	0.190651	0.0615579	-0.127927	0.816375	5.8487e-08	O
	Pg_S5287.4		AT1G48100	1916	1.35766	0.318811	Yes	2.19639	0.507402	1.908	-0.559632	-0.5952	0.217092	1.98456	0.0359705	O
	Pg_S1286.16		AT5G62360	1927	1.3552	0.324221	Yes	0.944079	0.515065	0.627247	0.014877	-0.337291	-0.19857	0.79418	1.44629e-06	O
	Pg_S2703.4		AT5G04310	2098	1.31163	0.325957	Yes	0.832606	2.23767	1.12962	-0.0822437	0.213599	-0.717643	1.368	0.00395046	O
	Pg_S5603.9		AT2G41770	2101	1.31082	0.331358	Yes	1.62253	1.39285	1.96208	-0.158645	-0.22898	-0.208607	0.77574	0.0046947	O
	Pg_S3733.7	ARAC10, ATRAC10, ATROP11, RAC10	AT5G62880	2119	1.30164	0.336393	Yes	0.467313	-0.189542	1.56375	-1.0329	-0.762563	-1.69478	1.33178	0.0552475	X
	Pg_S4706.5	ATEXPA1, EXP1, ATEXP1, ATEXP1, ATHEXP ALPHA 1, EXPA1	AT1G69530	2132	1.29844	0.341524	Yes	1.02354	0.847957	0.770075	0.0485321	-0.268607	0.286135	0.867608	7.19641e-06	O
	Pg_S0327.8	COB	AT5G60920	2180	1.28567	0.345838	Yes	1.71463	0.868402	1.48386	-0.360541	-0.414907	-0.0897527	0.749385	1.23449e-06	O
	Pg_S6060.2		AT3G49720	2228	1.27442	0.350104	Yes	1.09378	0.322123	0.52763	-0.443813	-0.474871	-0.657973	0.720502	0.0892763	X
	Pg_S2757.11		AT5G15740	2233	1.27397	0.355309	Yes	1.11443	0.463803	1.26641	0.0816583	-0.499448	-0.0350849	0.751228	0.00229966	O
	Pg_S1936.6	TBL3	AT5G01360	2272	1.26698	0.359741	Yes	2.12264	1.49037	0.915137	-0.519607	0.300925	-0.45115	0.716869	0.296871	X
	Pg_S1880.1		AT5G04310	2340	1.2496	0.363468	Yes	1.95827	0.521181	1.86755	-0.999408	-0.505603	0.325309	1.92017	0.0505089	X
	Pg_S8351.1	TBR	AT5G06700	2341	1.24941	0.368658	Yes	1.49536	0.886174	1.35662	-0.14066	0.324557	-0.363822	0.719739	2.44447e-05	O
	Pg_S1735.14		AT5G41040	2420	1.22951	0.372061	Yes	2.38385	0.797427	1.16633	-1.36739	0.285825	-0.700943	1.75054	0.167506	X
	Pg_S0033.20	XEG113	AT2G35610	2495	1.20987	0.37547	Yes	1.30292	1.50843	1.26423	-1.15484	-0.390463	-1.24427	0.692432	0.00363602	O
	Pg_S5747.10	PG2	AT1G70370	2596	1.18507	0.383225	Yes	1.37447	0.745763	1.23593	-0.523811	0.29837	-0.049732	0.696946	0.0653369	X
	Pg_S5216.14	GAUT10, LGT4	AT2G20810	2606	1.18246	0.38794	Yes	1.69514	0.772439	1.93835	0.248508	-0.251491	0.0492848	0.716313	0.0335488	O
	Pg_S2096.7	IRX3, CESA7, ATCESA7, MUR10	AT5G17420	2636	1.17605	0.392191	Yes	1.30574	1.58967	1.37031	-0.237253	-0.920176	0.554939	1.02412	0.0155088	O
	Pg_S3636.14	COB	AT5G60920	2777	1.14735	0.393899	Yes	0.963988	0.00383253	0.736877	-1.7443	-0.428623	-0.737504	0.905997	0.000200196	O
	Pg_S0680.26		AT5G65810	2802	1.14421	0.398128	Yes	2.08803	0.711264	0.458923	-0.0726438	-0.82716	-0.22283	1.3915	0.107367	X
	Pg_S0708.19		AT4G22730	2837	1.13633	0.402105	Yes	2.48404	0.0129836	1.55879	-0.107458	-0.451236	-0.289318	1.49072	0.0294576	O
	Pg_S2990.17		AT5G15740	3036	1.10045	0.402351	Yes	0.384426	1.45682	1.27992	-0.0660581	0.407627	0.0399571	0.770434	0.13627	X
	Pg_S0213.48	SRF7	AT3G14350	3111	1.08415	0.405238	Yes	1.22255	0.888337	2.20039	-0.529607	0.578386	-0.135826	0.655966	0.0831985	X
	Pg_S2196.8	SRF6	AT1G53730	3120	1.0832	0.409563	Yes	0.833052	1.62589	-0.15124	-0.285201	-0.598541	-1.18383	0.926589	0.00301218	O
	Pg_S6583.7	ATEXPA4, ATEXP4, ATHEXP ALPHA 1, EXPA4	AT2G39700	3186	1.07193	0.417099	Yes	0.961176	1.10565	0.36436	0.13429	0.067969	0.155622	0.631102	0.0776829	X
	Pg_S0213.56		AT3G21190	3225	1.06662	0.4207	Yes	1.68106	1.27378	0.859802	-0.445659	0.398643	0.257876	0.61701	0.105183	X
	Pg_S1715.26	MAN7, AtMAN7	AT5G66460	3454	1.03653	0.420026	Yes	1.94814	0.478057	1.05882	-0.0683827	-0.0561578	0.395723	0.791884	0.0145581	O
	Pg_S0472.19		AT2G18840	3499	1.03081	0.423346	Yes	0.399974	-0.143838	1.39462	-0.536063	-0.70893	-0.282328	0.906442	0.325412	X
	Pg_S1373.33	GAUT8, QUA1	AT3G25140	3636	1.00826	0.424564	Yes	1.56609	2.39493	0.210833	-0.790959	0.198547	-0.104353	1.20109	0.371677	X
	Pg_S0509.4	CSI1	AT2G22125	4071	0.956262	0.419057	Yes	1.15061	1.15195	1.56111	-0.0906735	0.439952	0.155751	0.55152	1.74262e-05	X
	Pg_S8365.2	AVP1, ATAVP3, AVP3, AtVHP1;1	AT1G15690	4079	0.955008	0.422871	Yes	-0.563408	-0.154807	-0.326522	-0.62348	-0.569075	-0.822963	0.565142	0.712214	X
	Pg_S3780.12	CSI1	AT2G22125	4087	0.95457	0.426683	Yes	0.943956	1.11457	1.38953	-0.348865	0.515515	0.131907	0.547869	0.00036424	X
	Pg_S0605.6	ATEXPA4, ATEXP4, ATHEXP ALPHA 1, EXPA4	AT2G39700	4092	0.954424	0.43056	Yes	0.571935	0.285344	0.457722	-0.249532	0.108031	0.0705478	0.527958	0.307213	X
	Pg_S1717.12	FEI1	AT1G31420	4126	0.950908	0.433789	Yes	0.531762	0.728759	1.38765	-0.876945	0.445648	-0.47989	0.764467	0.0027658	O
	Pg_S2753.21		AT5G48740	4182	0.943691	0.436508	Yes	1.93348	0.926819	1.35314	-0.583168	-0.035832	0.893814	0.749146	0.322366	X
	Pg_S3057.2		AT5G04310	4219	0.939454	0.439623	Yes	1.42068	0.856914	-0.212923	-0.449474	-0.154404	-0.262377	0.974231	0.353809	X
	Pg_S0230.49		AT4G00740	4326	0.928747	0.441166	Yes	1.03996	0.892049	2.41305	-0.899902	0.0955533	-1.44312	0.532181	0.0403743	X
	Pg_S4063.6		AT1G67330	4371	0.92342	0.444041	Yes	0.605088	0.99263	0.628323	0.376377	-0.701284	-0.270567	0.731059	0.0472805	O
	Pg_S0531.5	RAB6, ATRABH1B, ATRAB6A, RAB6A	AT2G44610	4716	0.888261	0.451729	Yes	0.428897	0.419538	2.84161	-1.04581	-0.741922	0.130855	0.84983	0.0550036	X
	Pg_S2658.21	SYP61, ATSYP61, OSM1	AT1G28490	4960	0.862075	0.450003	Yes	0.957787	-0.0931517	0.609105	-0.287068	-0.525333	-0.768799	0.506011	0.532119	X
	Pg_S0431.79		AT4G31340	5092	0.850742	0.450676	Yes	0.950129	0.646917	1.12784	0.0785727	-0.756746	-0.203757	0.506562	0.0800211	X
	Pg_S4916.9	SLP2	AT4G34980	5123	0.848705	0.453546	Yes	1.09574	1.81043	0.599124	-0.312028	0.0442247	0.251371	0.485518	0.0490224	X
	Pg_S2891.21	AtkdsA1	AT1G79500	5225	0.837611	0.454819	Yes	2.5118	1.30499	0.0207054	0.227203	-0.30638	0.0797494	0.882409	0.24871	X
	Pg_S0710.21	GAUT8, QUA1	AT3G25140	5350	0.826841	0.455545	Yes	1.00609	1.4238	2.184	-1.15862	-1.06738	1.43465	1.0591	0.0214078	O
	Pg_S3494.4		AT1G67510	5426	0.820161	0.457314	Yes	2.0937	1.70446	0.474404	0.631059	-0.21056	0.516765	0.528263	0.350913	X
	Pg_S1196.2	MAN7, AtMAN7	AT5G66460	5649	0.796377	0.459196	Yes	0.835813	1.28935	1.8378	-0.156334	1.2352	-0.802531	1.12775	0.350872	X
	Pg_S1365.4	RAB6, ATRABH1B, ATRAB6A, RAB6A	AT2G44610	5686	0.792456	0.461701	Yes	-0.522028	0.455237	0.48559	-0.100649	-1.04697	-1.61535	0.629353	0.833124	X
	Pg_S1059.24	ATEXPA15, EXP15, ATEXP15, ATHEXP ALPHA 1, EXPA15	AT2G03090	5709	0.789885	0.464501	Yes	1.49083	1.04843	0.880149	0.612819	0.22094	0.508048	0.45312	0.04043	X
	Pg_S0229.1	GAUT11	AT1G18580	5741	0.787146	0.467094	Yes	0.016314	-0.390754	-0.0399546	-0.918273	-0.456694	-0.979817	0.434753	0.722727	X
	Pg_S1939.1		AT1G28240	5756	0.785828	0.470052	Yes	1.93118	1.38929	0.814305	-0.285193	0.0242218	1.03602	0.519008	0.466041	X
	Pg_S4628.1	TSD2, QUA2	AT1G78240	5799	0.781556	0.472381	Yes	2.0788	1.21673	0.619336	-0.11438	-0.50173	-1.21211	0.439049	0.0425179	X
	Pg_S7147.5	ATEXPB2, EXPB2, ATHEXP BETA 1	AT1G65680	5848	0.77723	0.474561	Yes	0.357654	1.56687	0.643163	0.180323	0.19687	0.124505	0.616037	0.484796	X
	Pg_S0898.12	COBL4, IRX6	AT5G15630	5910	0.770449	0.476429	Yes	0.53511	0.490615	2.46541	-0.353712	0.157804	0.292737	1.13658	0.0818562	X
	Pg_S0008.3	FRA1	AT5G47820	5934	0.766681	0.479111	Yes	1.47837	1.74354	0.39333	0.444865	0.413944	-1.64838	0.909697	0.436023	X
	Pg_S1348.1		AT4G31340	5944	0.765992	0.482096	Yes	1.95024	0.46697	1.07584	-0.641365	0.293515	0.200116	0.451546	0.345515	X
	Pg_S1373.34	GAUT8, QUA1	AT3G25140	5982	0.762391	0.484455	Yes	1.48837	0.57517	1.12149	0.98568	-0.35585	-1.14307	0.966267	0.345033	X
	Pg_S2097.3	ATROPGEF7, ROPGEF7	AT5G02010	6021	0.758917	0.486777	Yes	0.832668	1.1222	1.57993	0.0652173	0.687437	0.427599	0.433559	0.179343	X
	Pg_S2145.8	GAUT10, LGT4	AT2G20810	6346	0.731368	0.482739	Yes	-0.121365	1.09718	1.04853	0.423041	-0.503608	-1.28663	1.05664	0.745657	X
	Pg_S0740.48	GAUT7	AT2G38650	6420	0.724829	0.484155	Yes	0.414801	1.84554	2.1058	-0.672902	0.906703	-0.36393	0.405099	0.34742	X
	Pg_S2196.2		AT3G21190	6606	0.710243	0.483065	Yes	1.83704	0.230314	0.619151	0.438332	-0.340095	-0.237631	0.457695	0.0643721	X
	Pg_S2228.10		AT5G15740	6662	0.7048	0.484791	Yes	0.26702	0.327267	0.588947	-0.266817	0.349008	-0.98362	0.776666	0.0508617	X
	Pg_S3375.15		AT5G15740	6750	0.697754	0.485789	Yes	-0.045007	1.72511	0.664668	-0.500567	-1.19884	0.448562	1.26068	0.0948413	X
	Pg_S6010.1	ANL2, AHDP	AT4G00730	6879	0.686164	0.485844	Yes	0.670673	-0.12027	1.66958	-1.31691	0.239404	-0.200388	0.804043	0.452849	X
	Pg_S2457.11	EPC1	AT3G55830	7080	0.668305	0.484252	Yes	0.984764	1.03374	1.00861	0.0563351	0.0303561	0.485627	0.379909	0.698416	X
	Pg_S3631.7	ER, QRP1	AT2G26330	7207	0.657649	0.484231	Yes	0.336532	0.478114	1.40826	0.448841	-0.450833	0.168067	0.46823	0.399946	X
	Pg_S4758.4		AT2G20650	7285	0.652612	0.48526	Yes	1.062	-0.645329	0.0799144	-2.10855	-0.00782241	-1.60265	0.409907	0.45446	X
	Pg_S1664.6	CSI1	AT2G22125	7420	0.642838	0.487723	Yes	0.90985	0.883251	0.95015	-0.161135	0.229578	0.538078	0.37067	0.0305027	X
	Pg_S2143.17		AT5G41040	7438	0.641212	0.490015	Yes	1.13944	-0.802636	-0.844757	-0.789097	-1.27499	-1.09748	0.974973	0.355339	X
	Pg_S5010.7		AT2G41770	7559	0.631485	0.490018	Yes	1.20796	0.543919	1.67104	0.00222033	0.555553	0.336772	0.354403	0.155784	X
	Pg_S2282.16	GAUT10, LGT4	AT2G20810	7767	0.61593	0.488055	Yes	0.658713	2.19355	0.326189	-1.56178	0.414129	-0.00496191	0.354637	0.540831	X
	Pg_S1750.12		AT2G41480	7916	0.604853	0.487335	Yes	0.142014	0.442749	1.6081	-0.274978	0.42639	-0.108599	0.444027	0.616342	X
	Pg_S3274.2	AtGH9B18, GH9B18	AT4G39010	8197	0.588503	0.483664	Yes	1.4239	0.13928	-0.0456388	0.226667	-0.421041	-0.314344	0.870017	0.782236	X
	Pg_S4333.6	RAB6, ATRABH1B, ATRAB6A, RAB6A	AT2G44610	8271	0.584653	0.486958	Yes	2.02026	0.01353	-1.051	-1.72156	-1.04934	-0.26252	1.69454	0.356018	X
	Pg_S0804.10	AVP1, ATAVP3, AVP3, AtVHP1;1	AT1G15690	8285	0.583776	0.489099	Yes	2.06154	1.0708	0.332044	0.474194	0.316967	0.60773	0.487102	0.926143	X
	Pg_S1271.10	TBR	AT5G06700	8286	0.583583	0.491523	Yes	-0.843013	1.71476	1.94206	0.0792502	-0.0174176	-0.843013	1.35292	0.693637	X
	Pg_S3541.9		AT1G77460	8344	0.580199	0.492688	Yes	-0.711753	0.137941	0.82335	-1.67346	0.0531318	-0.981116	0.53252	0.735017	X
	Pg_S5065.4	EPC1	AT3G55830	8350	0.579607	0.494986	Yes	0.364967	1.1482	2.48993	-0.652568	1.44218	-0.882453	0.911838	0.481486	X
	Pg_S0367.51	GAUT1, LGT1	AT3G61130	8418	0.575545	0.495913	Yes	1.97984	1.44221	0.554487	1.08505	-0.436899	0.568152	0.349606	0.499769	X
	Pg_S8057.1		AT1G64760	8492	0.569636	0.496685	Yes	0.950493	0.565388	1.74619	-1.43659	1.40073	-0.159517	0.690305	0.897472	X
Photosynthesis	Pg_S6819.6	LHCA4, CAB4	AT3G47470	17	3.63248	0.00774991	Yes	26.111	31.597	21.659	4.265	3.846	4.462	2.70236	2.01386e-12	O
	Pg_S8280.4	LHCB2, LHCB2	AT2G05070	63	3.16936	0.0138498	Yes	265.805	248.762	216.615	54.598	54.047	55.203	2.1475	4.70253e-54	O
	Pg_S6185.8	LHB1B1, LHCB1	AT2G34430	115	2.85905	0.019124	Yes	1146.93	953.483	992.057	288.51	240.657	313.278	1.87236	2.87388e-57	O
	Pg_S8046.1		AT1G12000	128	2.83111	0.0251916	Yes	9.789	9.26	11.09	1.015	2.68	2.152	2.35066	3.9814e-21	O
	Pg_S4170.12		AT1G74070	135	2.81337	0.0313513	Yes	21.837	18.532	20.848	4.714	6.885	5.533	1.77097	8.50992e-09	O
	Pg_S8280.5	LHCB2, LHCB2	AT2G05100	174	2.65582	0.0364563	Yes	15.948	12.842	18.472	2.009	5.001	3.031	2.18554	2.05427e-05	O
	Pg_S4604.7		AT3G18890	176	2.6484	0.0423568	Yes	73.591	69.752	66.032	23.932	20.318	20.125	1.69378	4.27056e-26	O
	Pg_S0252.32	LHCA6, LHCA2*1	AT1G19150	185	2.63636	0.0480766	Yes	60.606	62.823	41.974	20.009	14.816	14.175	1.73784	1.361e-13	O
	Pg_S4660.7	LHCB3, LHCB3*1	AT5G54270	200	2.59811	0.0535793	Yes	885.373	841.61	805.666	281.551	230.416	288.646	1.65646	2.50035e-51	O
	Pg_S2145.9	LHCB3, LHCB3*1	AT5G54270	252	2.46449	0.0579713	Yes	510.288	457.931	451.32	174.899	143.512	163.772	1.55239	2.50937e-40	O
	Pg_S0804.56	CAB1, AB140, CAB140, LHCB1	AT1G29930	254	2.45732	0.0634444	Yes	20.221	14.28	9.781	0.994	0	0.8	4.67416	7.27534e-12	O
	Pg_S1227.9	HCEF1	AT3G54050	277	2.39831	0.0683248	Yes	26.685	25.313	18.994	9.492	7.844	7.629	1.49247	8.75052e-10	O
	Pg_S5713.2	PSBQ, PSBQA, PSBQ1	AT4G21280	352	2.28856	0.0718186	Yes	183.772	177.683	176.889	74.971	54.243	71.057	1.42603	7.4761e-23	O
	Pg_S0148.7	PSBQ, PSBQ2, PSIIQ	AT4G05180	358	2.28163	0.0768111	Yes	282.303	231.432	215.12	95.514	88.724	87.858	1.40975	3.98432e-20	O
	Pg_S0925.47		AT3G18890	402	2.22159	0.0808354	Yes	20.233	18.817	21.868	6.68	4.292	8.575	1.64249	2.46664e-08	O
	Pg_S0171.10	LHCB6, CP24	AT1G15820	472	2.13059	0.0840857	Yes	374.534	367.663	317.529	138.023	134.981	153.439	1.30742	1.95538e-27	O
	Pg_S2543.4	TROL	AT4G01050	513	2.09262	0.0878875	Yes	6.335	5.479	3.662	1.432	1.983	1.454	1.68561	0.00870199	O
	Pg_S0397.37	LHCA4, CAB4	AT3G47470	553	2.04423	0.096265	Yes	269.564	218.925	239.827	116.069	92.232	97.301	1.24239	1.45302e-19	O
	Pg_S2073.16	GPT2, ATGPT2	AT1G61800	570	2.02716	0.100447	Yes	9.976	20.838	14.938	2.822	1.264	0	3.36684	8.70346e-10	O
	Pg_S1293.17	LHCB2, LHCB2	AT2G05070	582	2.01332	0.104708	Yes	3074.68	2646.73	2580.29	1249.43	986.465	1299.45	1.22514	2.27779e-25	O
	Pg_S8280.3	LHCB2, LHCB2	AT2G05070	592	1.99644	0.108975	Yes	2965.87	2875.47	2708.59	1251.48	1084.35	1334.65	1.21306	2.46618e-31	O
	Pg_S0240.1	PSBO2, PSBO2, OEC33	AT3G50820	615	1.97107	0.1129	Yes	976.691	977.593	855.74	432.593	365.648	422.714	1.19666	3.824e-29	O
	Pg_S4371.7	PSAN	AT5G64040	620	1.95832	0.117191	Yes	661.427	511.32	594.439	292.08	226.571	253.838	1.18663	1.10343e-18	O
	Pg_S4621.6	CAB1, AB140, CAB140, LHCB1	AT1G29930	642	1.94253	0.121074	Yes	4229.48	3445.49	3815.24	1796.26	1190.17	1868.59	1.23614	4.93095e-19	O
	Pg_S4642.9	FAD5, FADB, JB67, ADS3	AT3G15850	695	1.89941	0.124181	Yes	7.377	4.537	5.018	0	1.928	0	2.81357	7.01278e-05	O
	Pg_S6057.9		AT1G74070	722	1.87842	0.127811	Yes	13.863	12.607	15.888	5.077	6.765	7.381	1.1672	0.0133145	O
	Pg_S3345.5	PTAC8, TMP14, PSAP, PSIP	AT2G46820	724	1.87662	0.131985	Yes	34.085	41.055	42.519	17.647	16.875	18.919	1.15148	1.60215e-06	O
	Pg_S3540.2	LHCB5	AT4G10340	734	1.86891	0.135967	Yes	577.521	536.05	555.374	256.358	234.894	269.512	1.12935	6.50953e-27	O
	Pg_S2798.19	PSAG	AT1G55670	794	1.82184	0.138746	Yes	1050.69	907.333	904.667	467.203	369.843	496.622	1.09715	9.42946e-18	O
	Pg_S0165.12	OHP2	AT1G34000	798	1.82035	0.142751	Yes	30.912	32.105	33.236	17.957	13.139	11.268	1.15676	0.00343276	O
	Pg_S1979.33	LHCB3, LHCB3*1	AT5G54270	799	1.82035	0.146822	Yes	1566.56	1474.86	1411.03	782.809	544.316	748.612	1.09462	7.59062e-18	O
	Pg_S0167.21	ATFER4, FER4	AT2G40300	803	1.81874	0.150823	Yes	60.84	56.03	82.557	33.766	26.691	17.578	1.35305	2.18363e-05	O
	Pg_S0318.32	PSBY, YCF32	AT1G67740	824	1.8044	0.154419	Yes	217.787	226.982	179.508	92.382	106.983	93.819	1.08041	5.11848e-16	O
	Pg_S6044.1	PSAO	AT1G08380	841	1.79329	0.158078	Yes	2338.75	1958.25	2011.07	1007.15	838.193	1132.32	1.07691	1.67377e-18	O
	Pg_S3643.14	LHCA6, LHCA2*1	AT1G19150	846	1.79014	0.161994	Yes	65.605	70.335	46.401	31.703	23.053	29.387	1.11099	4.15133e-07	O
	Pg_S7990.4	PSAN	AT5G64040	857	1.78497	0.165766	Yes	709.937	623.553	628.499	321.185	299.421	309.075	1.07017	2.77817e-20	O
	Pg_S4800.10		AT1G75690	869	1.78052	0.169506	Yes	8.911	8.169	9.143	3.784	4.543	4.124	1.03626	0.330529	X
	Pg_S4621.9	CAB1, AB140, CAB140, LHCB1	AT1G29930	896	1.764	0.17288	Yes	5.913	3.384	5.968	2.191	1.329	1.6	1.52908	0.0938737	X
	Pg_S1514.21		AT1G20950	899	1.76315	0.176779	Yes	4.801	2.975	3.535	1.721	1.547	0.947	1.33079	0.11699	X
	Pg_S1171.12	PSBY, YCF32	AT1G67740	924	1.74896	0.180163	Yes	593.656	527.335	477.626	252.841	260.496	256.734	1.04381	1.27086e-18	O
	Pg_S0804.57	CAB1, AB140, CAB140, LHCB1	AT1G29930	941	1.74069	0.183705	Yes	3931.83	2919.08	3524.92	1712.42	1151.1	1888.68	1.12003	3.86584e-14	O
	Pg_S3411.20	LHCB6, CP24	AT1G15820	956	1.72943	0.187265	Yes	1006.87	929.001	878.176	466.637	390.106	510.91	1.03561	3.03392e-19	O
	Pg_S1750.9	LHCB6, CP24	AT1G15820	969	1.72295	0.190854	Yes	395.189	353.842	342.63	179.132	151.966	201.024	1.03346	1.60285e-16	O
	Pg_S5121.1	APE1	AT5G38660	978	1.71841	0.194522	Yes	88.262	85.606	74.017	44.593	38.163	38.323	1.02129	1.92367e-09	O
	Pg_S1204.17	PTAC8, TMP14, PSAP, PSIP	AT2G46820	982	1.71638	0.198294	Yes	525.802	500.721	401.952	270.349	224.392	203.638	1.01909	2.62583e-13	O
	Pg_S0161.19		AT4G02530	1027	1.69774	0.201125	Yes	58.076	45.964	39.958	22.211	23.14	25.646	1.02135	1.79418e-05	O
	Pg_S2078.2	PSAB	ATCG00340	1067	1.67655	0.204018	Yes	10277	12999.2	12030.7	4958.18	5994.63	6622.27	1.0005	1.63701e-17	O
	Pg_S1613.24	LHB1B1, LHCB1	AT2G34430	1082	1.67182	0.207449	Yes	3319.2	3014.99	3099.99	1668.22	1502.36	1535.57	0.99612	4.87496e-24	O
	Pg_S3390.2	PSAA	ATCG00350	1097	1.66683	0.21087	Yes	8.372	12.049	15.598	3.303	3.987	0	2.23326	0.000468995	O
	Pg_S6314.2	PSBR	AT1G79040	1098	1.66664	0.214597	Yes	2445.26	1992.55	1971.83	1055.63	1002.78	1146.45	0.992737	1.41494e-17	O
	Pg_S5158.12	PGK1	AT3G12780	1128	1.65165	0.217654	Yes	139.723	129.463	126.583	66.142	72.393	60.69	0.979364	2.01346e-16	O
	Pg_S1555.4	PSAA	ATCG00350	1138	1.64788	0.221141	Yes	9636.73	12251.3	11117.6	4721.93	5665.1	6255.67	0.981831	4.95649e-17	O
	Pg_S4621.5	CAB1, AB140, CAB140, LHCB1	AT1G29930	1139	1.64786	0.224826	Yes	11437.4	10740.2	10268.1	5551.69	4657.83	6151.01	0.980716	1.653e-18	O
	Pg_S4621.8	LHB1B2, LHCB1	AT2G34420	1145	1.64445	0.228394	Yes	13.875	11.838	20.396	1.913	6.275	0	2.27242	0.000364735	O
	Pg_S2891.3		AT1G56190	1149	1.64216	0.232	Yes	123.541	120.947	109.327	56.297	59.952	62.617	0.976478	1.60888e-15	O
	Pg_S3920.3	PSBP1, OEE2, PSIIP, OE23	AT1G06680	1196	1.61952	0.234612	Yes	1197.55	1092.49	1028.45	589.022	526.417	579.252	0.96246	5.56499e-20	O
	Pg_S1450.7	FAD5, FADB, JB67, ADS3	AT3G15850	1258	1.58424	0.236816	Yes	37.925	26.8	25.217	17.604	13.455	11.843	1.04455	2.13836e-05	O
	Pg_S4272.1	PSB27	AT1G03600	1260	1.58289	0.240334	Yes	48.721	49.323	45.856	23.023	22.061	29.613	0.973065	0.00341282	O
	Pg_S1855.1	PSAA	ATCG00350	1267	1.58068	0.243737	Yes	472.48	503.064	434.331	250.212	230.798	251.562	0.938707	5.59335e-18	O
	Pg_S1945.4	FAD5, FADB, JB67, ADS3	AT3G15850	1284	1.57564	0.246909	Yes	8.43	9.136	8.158	3.538	0.774	4.383	1.61779	0.00886293	O
	Pg_S0085.69	PSBQ, PSBQ2, PSIIQ	AT4G05180	1287	1.57458	0.250387	Yes	895.548	744.574	700.244	445.366	326.156	447.831	0.934449	5.05994e-12	O
	Pg_S1855.4	NDHC	ATCG00440	1377	1.53915	0.251875	Yes	1079.23	1119.66	1037.51	527.124	578.165	607.58	0.910568	2.29677e-15	O
	Pg_S3310.1	NDHC	ATCG00440	1378	1.53915	0.255317	Yes	1079.23	1119.66	1037.51	527.124	578.165	607.58	0.910568	2.29677e-15	O
	Pg_S2295.14	ZKT	AT1G55480	1472	1.50142	0.256634	Yes	101.669	91.222	85.2	43.621	54.374	51.653	0.880231	8.30386e-09	O
	Pg_S1958.13	SIGA, SIG1, SIG2, SIGB, RPOD1	AT1G64860	1523	1.48234	0.258852	Yes	43.745	22.201	28.717	12.025	13.662	9.431	1.42545	0.000344073	O
	Pg_S2389.18	PSBO2, PSBO2, OEC33	AT3G50820	1526	1.48179	0.262121	Yes	1069.58	1058.3	1049.27	579.05	526.7	618.758	0.875478	3.39128e-18	O
	Pg_S5916.2	NDF1, NDH48	AT1G15980	1530	1.48021	0.265365	Yes	75.429	66.864	56.726	35.07	35.472	37.557	0.871717	1.71351e-08	O
	Pg_S5454.4		AT5G35100	1535	1.47898	0.268585	Yes	55.653	42.233	48.614	27.235	20.46	31.258	0.876827	0.0136172	O
	Pg_S5953.4	PSBP1, OEE2, PSIIP, OE23	AT1G06680	1552	1.46974	0.271521	Yes	202.214	196.463	211.249	99.683	120.503	112.625	0.864252	1.96853e-11	O
	Pg_S2611.4	CA1	AT3G01500	1569	1.46298	0.274441	Yes	1092.32	1054.22	925.597	584.597	533.705	563.003	0.862781	1.25113e-16	O
	Pg_S0748.5	PSAO	AT1G08380	1579	1.45931	0.277507	Yes	58.744	64.384	60.006	38.864	31.474	21.736	0.971198	7.90258e-05	O
	Pg_S0989.5	PSBR	AT1G79040	1609	1.44682	0.280106	Yes	1617.86	1392.55	1335.75	909.235	676.465	809.697	0.852237	3.32191e-11	O
	Pg_S0343.7	PSAN	AT5G64040	1613	1.44615	0.283274	Yes	266.273	264.021	272.924	147.29	135.178	160.357	0.856623	1.38363e-09	O
	Pg_S2467.6	STN7	AT1G68830	1621	1.44217	0.286345	Yes	3.337	3.781	2.503	0.941	2.048	0.676	1.24944	0.258683	X
	Pg_S2354.4	ATFER1, FER1	AT5G01600	1640	1.43537	0.28916	Yes	2.166	5.281	2.584	0.716	0.643	0.778	2.11326	0.0975374	X
	Pg_S3465.2		AT5G15802	1668	1.42791	0.291761	Yes	98.051	118.27	79.846	53.347	62.839	35.168	0.936672	0.00156356	O
	Pg_S0701.31	SIGA, SIG1, SIG2, SIGB, RPOD1	AT1G64860	1678	1.42375	0.294747	Yes	74.785	69.182	77.389	42.434	37.226	43.574	0.839507	5.04836e-09	O
	Pg_S4824.6	TAP38, PPH1	AT4G27800	1681	1.4226	0.297884	Yes	57.737	55.534	61.628	36.171	31.703	29.545	0.826538	1.10835e-06	O
	Pg_S1650.4		AT3G59780	1705	1.41704	0.300548	Yes	133.986	119.72	119.757	74.543	61.019	72.961	0.836549	9.42902e-12	O
	Pg_S1293.18	LHCB2, LHCB2	AT2G05100	1706	1.41679	0.303717	Yes	275.043	251.662	228.273	142.908	122.965	155.715	0.836488	3.00231e-10	O
	Pg_S4378.13	LHCB6, CP24	AT1G15820	1731	1.41123	0.306346	Yes	1270.55	1193.08	1185.95	671.657	659.666	711.574	0.830518	2.57711e-17	O
	Pg_S0646.4	LHCB5	AT4G10340	1735	1.41039	0.309434	Yes	574.09	529.182	560.473	338.223	272.719	320.703	0.829916	2.74964e-13	O
	Pg_S2784.3	DEGP1, Deg1	AT3G27925	1738	1.40968	0.312542	Yes	14.976	12.024	12.956	8.006	7.975	6.4	0.80837	0.000765907	O
	Pg_S0397.29	RPE	AT5G61410	1778	1.39818	0.314813	Yes	72.923	69.107	65.232	39.067	35.614	41.996	0.833123	4.70742e-06	O
	Pg_S2583.33		AT1G67700	1793	1.39392	0.317623	Yes	50.255	56.575	37.628	33.156	24.251	24.012	0.815043	0.00201464	O
	Pg_S2159.2	LHCB5	AT4G10340	1847	1.37841	0.319542	Yes	544.548	531.674	531.803	341.141	263.851	308.027	0.810807	2.40952e-12	O
	Pg_S1171.52	PSBP1, OEE2, PSIIP, OE23	AT1G06680	1863	1.37222	0.322282	Yes	1027.55	931.009	909.129	584.223	480.661	567.724	0.806522	3.03003e-12	O
	Pg_S0232.56	LHCB4	AT3G08940	1874	1.36953	0.325125	Yes	782.1	766.453	686.905	433.587	391.021	449.544	0.804857	7.37632e-14	O
	Pg_S0219.28	RPE	AT5G61410	1895	1.36236	0.327732	Yes	48.37	41.762	37.999	27.267	22.835	23.156	0.780982	0.00100128	O
	Pg_S4225.11	GAPA, GAPA1	AT3G26650	1914	1.35787	0.330374	Yes	448.769	410.801	377.662	206.121	253.098	249.534	0.796086	6.11908e-12	O
	Pg_S4137.2	LHCA1	AT3G54890	1924	1.3562	0.333209	Yes	952.172	881.14	838.937	564.054	442.737	525.119	0.796319	8.22386e-12	O
	Pg_S0015.3		AT3G59780	1936	1.3532	0.335994	Yes	99.924	105.775	125.157	57.922	59.527	72.466	0.799232	9.97324e-09	O
	Pg_S2468.19	ATPC1	AT4G04640	1991	1.33899	0.337803	Yes	156.607	160.118	133.397	78.338	89.192	92.433	0.78473	2.18415e-09	O
	Pg_S2148.27	VAR2, FTSH2	AT2G30950	2003	1.33646	0.34055	Yes	226.229	251.303	220.775	127.228	150.702	125.809	0.782699	3.77149e-12	O
	Pg_S5782.10	LHCB4	AT3G08940	2014	1.33144	0.343308	Yes	194.966	208.686	184.99	111.911	108.737	120.423	0.781711	3.8782e-13	O
	Pg_S3988.5	VAR1, FTSH5	AT5G42270	2031	1.32747	0.345926	Yes	152.615	170.295	149.354	91.709	101.154	81.244	0.775277	2.373e-11	O
	Pg_S0983.3		AT1G71500	2050	1.32189	0.348487	Yes	58.439	50.365	52.74	37.475	15.067	17.95	1.1772	0.0740782	X
	Pg_S4172.3	NDHI	ATCG01090	2082	1.31633	0.35075	Yes	1413.29	1702.06	1414.23	795.197	931.656	914.795	0.770212	1.36849e-11	O
	Pg_S1518.47	LHCA4, CAB4	AT3G47470	2169	1.28758	0.351742	Yes	1698.03	1590.62	1665.97	1001.31	885.954	1038.14	0.753633	3.84986e-13	O
	Pg_S7676.2		AT1G67700	2177	1.28594	0.354464	Yes	76.717	65.017	53.146	45.769	32.247	37.129	0.749857	0.00105331	O
	Pg_S4412.8	PSBQ, PSBQ2, PSIIQ	AT4G05180	2214	1.27768	0.356531	Yes	436.159	451.497	409.033	264.289	209.543	295.035	0.750263	5.10916e-09	O
	Pg_S0680.16	LHCA4, CAB4	AT3G47470	2222	1.27596	0.359231	Yes	1814.79	1621.19	1703.57	1053.86	930.457	1065.39	0.746603	1.19402e-12	O
	Pg_S6060.2		AT3G49720	2228	1.27442	0.361971	Yes	21.58	16.586	17.916	11.629	11.428	10.243	0.720502	0.0892763	X
	Pg_S0034.1	NDHH	ATCG01110	2271	1.26712	0.363883	Yes	613.924	748.008	650.227	397.406	396.883	404.212	0.740706	1.24277e-11	O
	Pg_S1227.8	HCEF1	AT3G54050	2286	1.26343	0.366401	Yes	81.541	84.974	75.581	43.385	54.178	46.864	0.73052	2.35145e-06	O
	Pg_S2145.35	PETC, PGR1	AT4G03280	2289	1.26238	0.36918	Yes	494.879	455.848	427.042	287.462	246.78	288.06	0.738006	7.95228e-10	O
	Pg_S0374.5	GAPA, GAPA1	AT3G26650	2298	1.26061	0.371824	Yes	402.94	398.033	365.459	245.113	225.928	225.656	0.736688	3.33901e-12	O
	Pg_S2715.2	LHCA2	AT3G61470	2318	1.25644	0.374216	Yes	2058.15	2049.84	1912.56	1309.86	1072.97	1219.59	0.733669	7.2274e-12	O
	Pg_S7216.2	GAPA, GAPA1	AT3G26650	2357	1.24472	0.376166	Yes	126.761	130.591	111.923	81.993	71.685	68.387	0.724705	9.21813e-08	O
	Pg_S2980.3	VAR2, FTSH2	AT2G30950	2383	1.23738	0.378384	Yes	181.7	194.765	195.86	109.495	121.843	113.91	0.721175	7.01459e-12	O
	Pg_S0483.4	PPL2	AT2G39470	2453	1.22021	0.379599	Yes	41.801	35.502	34.129	23.312	21.865	22.536	0.710461	9.07313e-05	O
	Pg_S0061.21	PQL1, PQL2	AT1G14150	2454	1.2199	0.382327	Yes	101.938	104.523	97.437	59.237	47.412	74.122	0.755421	0.00020844	O
	Pg_S5895.3	PSAL	AT4G12800	2526	1.2025	0.383458	Yes	1750.61	1529.6	1498.1	1035.96	827.919	1061.65	0.701886	7.44268e-09	O
	Pg_S4665.8	PETB	ATCG00720	2571	1.19186	0.385157	Yes	22541.3	23842.2	23354.4	13798	14009.7	15082.9	0.693714	6.2921e-13	O
	Pg_S2721.12	ATFER4, FER4	AT2G40300	2580	1.18886	0.38764	Yes	173.913	164.73	152.24	105.487	114.053	68.713	0.749054	2.88652e-06	O
	Pg_S2971.18	PHYB, HY3, OOP1	AT2G18790	2644	1.17413	0.388884	Yes	8.887	10.549	8.865	5.537	6.907	5.093	0.672101	0.00413712	O
	Pg_S0810.66	GAPA2	AT1G12900	2655	1.17184	0.391285	Yes	124.314	113.472	123.06	65.009	75.651	83.159	0.68412	5.31964e-07	O
	Pg_S5279.10		AT1G64150	2662	1.17002	0.393769	Yes	15.573	14.193	17.198	11.843	9.173	7.91	0.68876	0.0705188	X
	Pg_S6162.13		AT1G43670	2695	1.16406	0.39567	Yes	12.529	3.88	11.299	0	3.769	0	2.36791	0.334388	X
	Pg_S0219.19	PTAC15	AT5G54180	2726	1.15738	0.3976	Yes	9.379	9.929	7.649	4.596	6.722	3.133	0.865714	0.00505078	O
	Pg_S1003.10		AT4G38690	2785	1.14667	0.398891	Yes	80.885	70.954	91.365	60.252	48.491	43.721	0.666378	0.00011603	O
	Pg_S0680.26		AT5G65810	2802	1.14421	0.401099	Yes	9.32	5.479	4.775	3.292	1.187	2.873	1.3915	0.107367	X
	Pg_S2259.14	RSH3, ATRSH3, ATRSH3	AT1G54130	2826	1.13996	0.403144	Yes	47.445	38.465	39.587	22.083	29.241	27.573	0.645803	0.027719	O
	Pg_S1712.8	ATFRO7, FRO7	AT5G49740	2832	1.13809	0.405579	Yes	6.733	5.33	8.24	3.987	4.38	4.124	0.688769	0.075912	X
	Pg_S0190.32		AT1G68890	2838	1.13553	0.408008	Yes	4.613	5.243	7	3.976	2.157	3.358	0.842864	0.00305952	O
	Pg_S3062.7	LHCA1	AT3G54890	2846	1.13357	0.41039	Yes	911.753	800.331	807.184	521.085	475.05	591.94	0.659885	2.07826e-08	O
	Pg_S1058.6	FIB	AT4G04020	2887	1.12575	0.412029	Yes	50.571	55.199	37.385	35.861	27.443	27.235	0.654094	0.00439253	O
	Pg_S0442.44	PSB29, THF1	AT2G20890	2892	1.12473	0.414457	Yes	88.719	76.632	84.203	48.409	45.735	63.755	0.658205	0.00973958	O
	Pg_S0008.35	SBPASE	AT3G55800	2893	1.12464	0.416972	Yes	227.212	235.758	210.705	141.123	144.71	140.435	0.652608	7.66415e-09	O
	Pg_S0488.30	FAD5, FADB, JB67, ADS3	AT3G15850	2934	1.11691	0.418591	Yes	19.296	13.623	19.284	10.721	2.887	11.246	1.10729	0.00172852	O
	Pg_S4420.11	DEGP2	AT2G47940	2957	1.11306	0.420598	Yes	7.494	5.9	7.034	3.827	4.587	4.575	0.633907	0.161376	X
	Pg_S1059.11	DGD1	AT3G11670	2979	1.10997	0.422619	Yes	24.577	27.792	25.53	16.6	15.688	17.308	0.645973	0.000239884	O
	Pg_S2097.13	HCEF1	AT3G54050	2994	1.10748	0.424788	Yes	104.854	104.932	99.071	65.297	64.255	67.294	0.644505	1.26787e-06	O
	Pg_S4991.1	TLP18	AT1G54780	3010	1.10473	0.42693	Yes	115.099	98.932	94.494	58.457	68.373	70.032	0.640357	0.000193367	O
	Pg_S0536.21	STN8	AT5G01920	3033	1.10084	0.428909	Yes	11.814	15.693	14.196	9.513	5.97	9.893	0.725892	0.0317372	O
	Pg_S6102.1	SIGE, SIG5, ATSIG5	AT5G24120	3116	1.08378	0.429533	Yes	46.848	45.679	48.846	32.568	34.176	24.26	0.61823	0.000258918	O
	Pg_S3456.14		AT5G35100	3122	1.08274	0.431844	Yes	20.666	16.598	18.588	7.568	5.458	14.806	1.05799	0.126145	X
	Pg_S0635.2	LHCB5	AT4G10340	3156	1.07726	0.433529	Yes	613.385	577.142	571.587	401.521	359.068	376.819	0.624434	6.47049e-09	O
	Pg_S5926.6	PSB27	AT1G03600	3158	1.07655	0.435914	Yes	27.528	20.193	22.053	12.581	11.047	18.469	0.76483	0.176708	X
	Pg_S3928.12	RPE	AT5G61410	3185	1.07207	0.437741	Yes	61.062	67.112	59.102	39.687	40.364	41.095	0.620394	0.00159436	O
	Pg_S7065.4	ATLFNR2, FNR2	AT1G20020	3209	1.06818	0.439625	Yes	483.791	443.179	422.951	294.014	296.011	284.645	0.619182	8.58584e-09	O
	Pg_S5969.6	RBCS1A	AT1G67090	3223	1.06694	0.441726	Yes	5915.62	5205.7	5107.62	3475.12	3489.52	3556.21	0.618198	1.95247e-09	O
	Pg_S3697.5	PQL1, PQL2	AT3G01440	3233	1.06569	0.443911	Yes	16.931	27.655	27.059	16.792	13.465	8.102	0.877705	0.175755	X
	Pg_S2566.13		AT4G15510	3271	1.06024	0.44547	Yes	9.871	10.772	15.911	6.702	8.596	6.31	0.703988	0.403168	X
	Pg_S7100.1	NARA5	AT4G27600	3280	1.05907	0.447663	Yes	2.424	3.335	4.357	2.405	1.079	1.307	1.02575	0.667798	X
	Pg_S4067.2	PSB29, THF1	AT2G20890	3303	1.05554	0.449541	Yes	87.232	84.701	67.666	58.339	54.123	43.608	0.602886	0.0213576	O
	Pg_S0835.4	ATPD	AT4G09650	3328	1.05184	0.451366	Yes	149.5	126.699	127.626	93.451	79.224	90.776	0.606815	0.000177149	O
	Pg_S1200.17	PSAB	ATCG00340	3430	1.0394	0.451474	Yes	33.207	58.893	0	0	0	0.011	8.60842	9.31078e-16	O
	Pg_S4623.5	ZKT	AT1G55480	3439	1.03838	0.453621	Yes	66.483	56.662	54.722	34.567	41.911	40.216	0.598093	0.00353093	O
	Pg_S0471.3		AT1G71500	3461	1.03599	0.455477	Yes	45.923	50.365	71.583	41.633	22.606	31.416	0.813676	0.244272	X
	Pg_S7183.1		AT5G59400	3533	1.02621	0.456213	Yes	13.77	11.912	13.686	7.696	9.903	8.361	0.564597	0.318012	X
	Pg_S4637.7	NARA5	AT4G27600	3555	1.02265	0.458039	Yes	4.719	3.694	6.652	1.999	3.595	2.186	0.906958	0.397774	X
	Pg_S1423.6		AT5G59400	3629	1.00981	0.458696	Yes	11.791	10.859	15.135	8.519	4.641	9.364	0.779949	0.143281	X
	Pg_S5610.1	PSAL	AT4G12800	3664	1.00354	0.460194	Yes	1449.16	1377.91	1295.55	1000.5	808.233	935.63	0.57911	5.95513e-07	X
	Pg_S1199.16	PETA	ATCG00540	3704	0.998416	0.461571	Yes	1915.42	2235.57	2005.66	1256.33	1397.82	1453	0.57744	8.01236e-08	X
	Pg_S2799.2	PETA	ATCG00540	3741	0.993842	0.463003	Yes	824.205	1010.49	815.11	524.676	621.906	624.493	0.574478	3.13925e-06	X
	Pg_S0431.52	CS26	AT3G03630	3743	0.993774	0.465203	Yes	5.152	5.814	5.4	3.645	3.508	3.786	0.640418	0.45466	X
	Pg_S2997.2		AT5G08720	3745	0.993034	0.467402	Yes	16.802	32.638	28.96	10.122	15.307	17.274	0.884095	0.0064307	O
	Pg_S0938.17		AT1G76450	3792	0.987833	0.468602	Yes	31.825	44.055	41.151	28.389	21.429	28.599	0.567369	0.0634643	X
	Pg_S1893.1	ATAB2	AT3G08010	3807	0.985839	0.470499	Yes	60.02	64.446	57.549	42.156	38.359	41.546	0.571669	0.00157891	X
	Pg_S0408.45	PQL3	AT2G01918	3829	0.983694	0.472238	Yes	10.889	14.925	12.423	9.534	9.021	7.11	0.569031	0.537516	X
	Pg_S3414.19		AT1G75690	3883	0.976535	0.473259	Yes	20.456	20.218	16.966	15.595	8.443	11.865	0.676837	0.411417	X
	Pg_S7969.1		AT1G54500	3892	0.975773	0.475265	Yes	38.628	35.936	40.873	29.661	22.802	25.275	0.545188	0.138517	X
	Pg_S2159.10	NDHH	ATCG01110	3911	0.973911	0.477048	Yes	697.432	739.653	726.724	457.669	487.873	512.747	0.563059	4.33364e-07	X
	Pg_S0476.47	GAPB	AT1G42970	3959	0.968795	0.478183	Yes	232.868	256.968	211.852	162.597	153.611	157.698	0.55834	2.72019e-06	X
	Pg_S0642.7	RPE	AT5G61410	3987	0.965673	0.47975	Yes	100.217	110.646	102.444	61.481	76.555	73.84	0.557165	0.000651493	X
	Pg_S4395.10	CP122, CP12	AT3G62410	4059	0.957589	0.480333	Yes	397.168	414.78	337.635	278.9	255.561	245.567	0.548667	0.000531959	X
	Pg_S0204.45	TROL	AT4G01050	4062	0.957108	0.48243	Yes	67.045	61.831	58.372	39.067	43.469	44.543	0.54806	0.000618047	X
	Pg_S3578.18	LPA3	AT1G73060	4110	0.952919	0.483529	Yes	15.877	23.937	22.03	12.613	15.121	14.096	0.567057	0.0950926	X
	Pg_S0987.7	CSK	AT1G67840	4174	0.944896	0.48426	Yes	12.985	12.718	11.345	8.765	7.593	8.913	0.548216	0.10373	X
	Pg_S0493.11	LHCA2	AT3G61470	4183	0.943597	0.486194	Yes	1731.26	1584.11	1603.25	1127.55	1024.32	1205.01	0.544645	1.60658e-06	X
	Pg_S0676.3		AT4G10080	4242	0.936887	0.487017	Yes	6.815	10.722	8.043	4.35	6.994	4.226	0.676564	0.260237	X
	Pg_S4819.5	HCF173	AT1G16720	4276	0.934056	0.488381	Yes	54.774	60.232	64.444	40.692	39.187	43.078	0.541929	0.000228134	X
	Pg_S3042.14	CLPP6, NCLPP1, NCLPP6	AT1G11750	4332	0.928254	0.48925	Yes	11.896	9.099	3.743	3.378	3.857	3.899	1.08382	0.141516	X
	Pg_S0938.22		AT1G76550	4409	0.919716	0.489639	Yes	4.754	3.359	6.177	1.71	3.454	2.806	0.836532	0.262344	X
	Pg_S0978.36	RSH3, ATRSH3, ATRSH3	AT1G54130	4445	0.915839	0.490919	Yes	28.242	33.804	32.947	19.742	21.342	24.497	0.536861	0.00111281	X
	Pg_S0159.27		AT3G61320	4459	0.914586	0.492679	Yes	8.454	6.483	6.64	4.724	5.752	4.428	0.508217	0.443687	X
	Pg_S3833.3	ATPC1	AT4G04640	4591	0.901949	0.493866	Yes	146.491	156.995	149.586	89.261	111.58	113.752	0.522418	0.000145073	X
	Pg_S1314.19	CA1	AT3G01500	4661	0.893807	0.49435	Yes	690.594	664.038	634.351	458.3	421.983	505.434	0.515785	5.32377e-06	X
	Pg_S1038.40	FAD6, FADC, SFD4	AT4G30950	4663	0.893642	0.496327	Yes	76.869	82.718	71.653	54.074	54.069	52.972	0.513519	0.000591273	X
	Pg_S7799.1	ATPC1	AT4G04640	4730	0.885944	0.49686	Yes	1.955	1.673	1.46	0.973	0.087	1.375	1.00199	0.609189	X
	Pg_S5561.3	crr1	AT5G52100	4791	0.879784	0.49751	Yes	9.718	9.396	8.888	8.369	3.552	4.327	0.75842	0.208155	X
	Pg_S2159.13	PSBB	ATCG00680	4800	0.878335	0.499299	Yes	8551.2	9442.25	9443.7	5874.06	6400.52	6963.3	0.505987	3.00667e-06	X
	Pg_S4667.9	LHCA3	AT1G61520	4827	0.875333	0.500686	Yes	2113.85	1937.73	2007.49	1394.88	1420.73	1438.06	0.503782	5.67892e-07	X
	Pg_S7759.1	LPA19, Psb27H1	AT1G05385	4948	0.863155	0.499983	Yes	15.561	16.078	15.285	9.481	13.226	10.401	0.522704	0.519235	X
	Pg_S3467.2	CPFTSY, FRD4	AT2G45770	5013	0.856859	0.500494	Yes	6.557	4.339	3.986	4.158	1.95	0.766	1.10334	0.17524	X
	Pg_S2641.14	OHP	AT5G02120	5028	0.855274	0.5021	Yes	39.916	56.687	47.305	37.795	30.853	33.219	0.496528	0.308573	X
	Pg_S0631.10	FED A, ATFD2	AT1G60950	5062	0.852634	0.503282	Yes	1558.71	1510.06	1252.05	1041.83	1000.13	1019.92	0.489461	6.65786e-05	X
	Pg_S2636.20	PRK	AT1G32060	5077	0.851746	0.50488	Yes	152.954	137.855	137.43	112.638	91.698	99.239	0.491106	0.000164422	X
	Pg_S2327.9	PSB27	AT1G03600	5084	0.851191	0.506652	Yes	27.528	32.812	29.841	7.867	22.127	23.077	0.726873	0.146695	X
	Pg_S0313.4	FTRA2	AT5G08410	5107	0.849444	0.508068	Yes	114.748	123.079	106.917	69.99	88.528	86.1	0.488302	0.030946	X
	Pg_S3582.7	PGR5	AT2G05620	5165	0.84511	0.508707	Yes	120.848	109.283	104.958	66.195	65.355	98.698	0.543851	0.0679487	X
	Pg_S2405.7	PQL3	AT2G01918	5166	0.845041	0.510597	Yes	6.288	7.549	6.281	1.379	5.208	4.8	0.752302	0.567628	X
	Pg_S5881.5	PSBP1, OEE2, PSIIP, OE23	AT1G06680	5208	0.839569	0.511575	Yes	341.035	326.447	308.71	253.397	212.822	229.274	0.482693	0.000173032	X
	Pg_S0649.1	KEA3	AT4G04850	5262	0.834979	0.512279	Yes	16.756	22.548	20.466	17.497	12.823	12.305	0.486595	0.0330085	X
	Pg_S2731.4	DEGP1, Deg1	AT3G27925	5264	0.834804	0.514124	Yes	20.514	33.11	23.096	17.85	18.422	5.499	0.827233	0.330928	X
	Pg_S0747.4	KEA3	AT4G04850	5280	0.833625	0.515659	Yes	21.416	21.643	23.687	14.312	15.982	17.376	0.480265	0.0151904	X
	Pg_S1523.4		AT5G44520	5288	0.832801	0.517367	Yes	5.667	6.037	5.447	3.004	5.001	0	0.984867	0.403637	X
	Pg_S2273.7	HDA15, ATHDA15	AT3G18520	5330	0.828879	0.518321	Yes	7.517	6.024	6.629	3.645	6.09	3.358	0.590548	0.234559	X
	Pg_S3713.14	CLPP6, NCLPP1, NCLPP6	AT1G11750	5408	0.821545	0.518469	Yes	37.492	33.147	29.771	23.579	27.149	21.342	0.451467	0.165253	X
	Pg_S1555.3	PSBB	ATCG00680	5446	0.817875	0.519486	Yes	6732	6911.71	7135.8	4757.12	4926.22	5253.82	0.469831	4.37132e-06	X
	Pg_S5036.18		AT1G43670	5447	0.817854	0.521315	Yes	13.758	6.855	7.846	6.178	5.001	5.409	0.7516	0.266716	X
	Pg_S6126.1	PSB27	AT1G03600	5467	0.815241	0.522721	Yes	58.756	46.658	36.69	30.217	24.665	40.52	0.554217	0.188455	X
	Pg_S0266.76	SIGA, SIG1, SIG2, SIGB, RPOD1	AT1G64860	5485	0.813531	0.524167	Yes	70.242	68.525	69.358	48.014	46.051	55.811	0.471121	0.00209636	X
	Pg_S0953.16	FTRA2	AT5G08410	5555	0.806192	0.526289	Yes	92.149	87.032	100.08	52.46	75.15	74.1	0.456932	0.0942812	X
	Pg_S0199.15		AT5G27390	5701	0.791055	0.524876	Yes	15.491	17.801	20.894	16.29	10.35	11.494	0.503538	0.441855	X
	Pg_S1552.7		AT2G45290	5707	0.790065	0.526533	Yes	6.475	4.686	5.794	2.865	2.179	5.319	0.730656	0.12177	X
	Pg_S2438.7		AT4G38690	5730	0.788224	0.527813	Yes	16.662	21.879	19.457	12.837	14.435	14.93	0.463053	0.0393418	X
	Pg_S6800.2		AT1G76570	5775	0.783751	0.5286	Yes	42.445	34.82	42.774	17.038	28.173	34.852	0.584107	0.0289123	X
	Pg_S0595.19	ATPD	AT4G09650	5888	0.773138	0.527871	Yes	150.015	147.995	117.914	94.798	109.303	100.422	0.440582	0.0119413	X
	Pg_S1375.5		AT5G11450	5913	0.769311	0.529065	Yes	5.585	4.053	4.172	2.768	3.911	3.448	0.37907	0.871147	X
	Pg_S6159.3	PPL2	AT2G39470	6019	0.758927	0.528458	Yes	27.539	18.048	18.646	15.146	13.596	16.519	0.486295	0.302337	X
	Pg_S2097.14	HCEF1	AT3G54050	6086	0.753586	0.528694	Yes	2.435	4.215	4.96	0	0	3.764	1.62542	0.248122	X
	Pg_S6109.2	CEST, AtCEST	AT5G44650	6097	0.752096	0.530157	Yes	11.018	7.983	8.471	8.455	5.632	5.454	0.474491	0.284363	X
	Pg_S0614.21	FAD6, FADC, SFD4	AT4G30950	6106	0.751351	0.531662	Yes	14.648	14.181	14.88	11.245	8.116	12.598	0.458871	0.0759659	X
	Pg_S5705.3	PGR5LIKE A	AT4G22890	6246	0.739798	0.530266	Yes	134.29	155.532	124.844	106.705	84.105	116.964	0.431036	0.0138598	X
	Pg_S0849.23	PGR5LIKE A	AT4G22890	6252	0.739443	0.53181	Yes	93.449	81.813	83.879	66.366	64.005	61.997	0.416304	0.0192342	X
	Pg_S2386.9		AT4G02530	6336	0.732188	0.531625	Yes	28.101	15.557	23.282	13.564	8.291	19.201	0.685607	0.197908	X
	Pg_S4311.3	PGR5LIKE A	AT4G22890	6360	0.730242	0.532754	Yes	91.705	108.911	93.601	80.871	70.726	67.632	0.415642	0.0184969	X
	Pg_S0991.1	PSAN	AT5G64040	6380	0.728604	0.533966	Yes	3.794	15.371	10.302	5.59	4.99	2.006	1.16029	0.427012	X
	Pg_S3761.11	PHYB, HY3, OOP1	AT2G18790	6399	0.726703	0.535196	Yes	11.276	13.003	12.353	7.642	10.96	8.733	0.409448	0.0876109	X
	Pg_S0102.4		AT2G45290	6559	0.713052	0.534927	Yes	134.185	159.622	143.514	105.872	118.673	103.611	0.407107	0.0014896	X
	Pg_S0276.10	GAPB	AT1G42970	6633	0.706912	0.534906	Yes	77.712	75.752	83.705	48.206	62.305	67.902	0.407671	0.0194898	X
	Pg_S5931.1		AT3G60370	6653	0.705518	0.536067	Yes	11.545	11.751	6.548	7.525	7.452	2.344	0.751314	0.412201	X
	Pg_S1617.20		AT3G60750	6721	0.699607	0.536161	Yes	197.624	194.938	181.385	148.413	144.852	139.782	0.398703	0.00051905	X
	Pg_S3965.9	FED A, ATFD2	AT1G60950	6769	0.696276	0.536687	Yes	1423.02	1284.6	1147.45	942.776	988.404	981.458	0.394914	0.00210746	X
	Pg_S0318.25		AT1G67700	6849	0.688244	0.536492	Yes	3.829	3.706	3.511	2.533	3.192	2.648	0.375774	0.64193	X
	Pg_S1058.4		AT1G12000	6859	0.687533	0.537832	Yes	11.264	15.929	15.03	7.193	10.709	12.733	0.452029	0.226034	X
	Pg_S1776.13	ATPC1	AT4G04640	7007	0.67501	0.536116	Yes	143.13	120.687	116.756	91.709	87.057	111.273	0.385459	0.022977	X
	Pg_S2159.16	NDHG	ATCG01080	7134	0.663997	0.534836	Yes	2751.93	3119.25	2806.7	1998.2	2246.78	2398.26	0.37826	0.00173149	X
	Pg_S1497.17	RBCS1A	AT1G67090	7263	0.654099	0.53349	Yes	6483.73	6227.42	5668.72	4471.19	4831.49	4824.61	0.372425	0.000918454	X
	Pg_S5857.6		AT1G56190	7268	0.653676	0.534864	Yes	2.845	3.173	3.963	2.811	2.811	2.051	0.36419	0.816701	X
	Pg_S0898.14	PPL1	AT3G55330	7318	0.650095	0.535242	Yes	34.694	51.232	38.103	40.275	24.196	24.7	0.468255	0.138828	X
	Pg_S6814.2	GAPB	AT1G42970	7352	0.648261	0.535968	Yes	567.943	567.325	476.687	393.825	438.27	409.846	0.368925	0.00298402	X
	Pg_S5034.1		AT5G08720	7451	0.640508	0.535249	Yes	9.988	8.553	9.966	8.669	5.632	7.595	0.375853	0.674971	X
	Pg_S0280.41	PSBO1, OEE1, OEE33, OE33, PSBO1, MSP1	AT5G66570	7479	0.638505	0.536085	Yes	508.941	480.07	447.229	384.697	333.466	392.797	0.364282	0.00515444	X
	Pg_S3613.23	VAR1, FTSH5	AT5G42270	7512	0.636252	0.536805	Yes	65.781	61.149	60.667	43.396	47.151	54.696	0.364952	0.0214492	X
	Pg_S0727.3		AT3G04790	7564	0.631058	0.537097	Yes	55.512	32.031	34.001	36.021	25.874	16.598	0.563983	0.396707	X
	Pg_S0126.18	ATFER3, FER3	AT3G56090	7580	0.629928	0.538177	Yes	2.974	2.727	2.295	1.689	2.658	1.386	0.434253	0.782447	X
Carbohydrate biosynthesis process	Pg_S6561.1		AT5G15740	71	3.11387	0.00355346	Yes	9.531	7.115	10.43	1.678	2.419	2.197	2.06657	2.46358e-07	O
	Pg_S2973.1		AT5G67210	99	2.91955	0.00776048	Yes	10.737	14.045	13.628	1.774	3.475	3.02	2.09917	3.55104e-06	O
	Pg_S1416.23	TBL31	AT1G73140	101	2.91581	0.0125365	Yes	3.021	1.971	3.094	0.428	0	0	3.82588	0.00108607	O
	Pg_S0051.3	PCK1, PEPCK	AT4G37870	134	2.81678	0.0164638	Yes	88.157	118.121	98.283	20.244	30.581	30.909	1.88831	3.06787e-38	O
	Pg_S1255.25	CTBMY, BAM3, BMY8	AT4G17090	141	2.77876	0.0209037	Yes	10.468	8.479	6.594	1.24	2.005	2.13	2.25927	2.91184e-08	O
	Pg_S2316.15	UXS5	AT3G46440	152	2.75738	0.0252199	Yes	29.507	20.453	19.237	5.216	3.922	5.544	2.20379	6.3482e-12	O
	Pg_S0503.12	GAUT12, LGT6, IRX8	AT5G54690	154	2.74902	0.0297215	Yes	3.372	4.153	5.551	0.428	0.686	0	3.61219	4.94821e-07	O
	Pg_S2932.2		AT5G56890	209	2.58271	0.0327769	Yes	2.798	4.264	3.94	0.246	0.991	0.8	2.40319	8.77264e-07	O
	Pg_S0399.47	CTBMY, BAM3, BMY8	AT4G17090	215	2.54873	0.0368604	Yes	17.762	18.135	19.515	4.65	7.179	5.33	1.64959	1.02842e-11	O
	Pg_S1785.10	ATMIPS2, MIPS2, ATIPS2	AT2G22240	243	2.47982	0.0403438	Yes	51.812	67.112	53.458	14.376	19.926	7.933	1.9904	2.51767e-27	O
	Pg_S0765.24	PGSIP1, GUX1	AT3G18660	258	2.45026	0.0440662	Yes	2.693	2.901	2.41	0.973	0.872	0.53	1.69747	0.0100291	O
	Pg_S1227.9	HCEF1	AT3G54050	277	2.39831	0.0476146	Yes	26.685	25.313	18.994	9.492	7.844	7.629	1.49247	8.75052e-10	O
	Pg_S5838.2	SAHH2, ATSAHH2	AT3G23810	288	2.37506	0.0513017	Yes	11.486	8.962	7.915	3.196	2.854	4.045	1.499	9.13287e-05	O
	Pg_S6606.7	CESA4, IRX5, NWS2	AT5G44030	302	2.3571	0.0548929	Yes	18.734	16.152	14.08	3.485	6.602	4.045	1.76189	1.673e-18	O
	Pg_S9236.1	VTC4	AT3G02870	308	2.35032	0.0586499	Yes	35.642	35.068	29.957	11.138	10.818	14.333	1.45507	9.21813e-08	O
	Pg_S0473.6	ATMIPS2, MIPS2, ATIPS2	AT2G22240	313	2.34024	0.0624124	Yes	140.18	167.829	120.638	53.978	60.486	40.858	1.44982	2.43158e-23	O
	Pg_S1220.6	POM1, ERH2, ELP1, CTL1, ELP, HOT2, ATCTL1	AT1G05850	314	2.33931	0.0662619	Yes	44.635	30.531	38.208	14.708	12.725	13.668	1.46556	7.99322e-10	O
	Pg_S1189.4	CESA6, IXR2, E112, PRC1	AT5G64740	315	2.33925	0.0701112	Yes	85.148	77.338	82.708	31.959	30.047	26.886	1.45345	1.82597e-35	O
	Pg_S4516.21	ATPMM, PMM	AT2G45790	326	2.32775	0.0737205	Yes	32.539	27.891	19.643	7.119	7.822	8.575	1.72312	6.72346e-07	O
	Pg_S2588.10	APL3	AT4G39210	347	2.29522	0.077055	Yes	14.379	14.218	13.385	2.587	5.48	4.507	1.70778	1.35485e-08	O
	Pg_S3663.2	IRX3, CESA7, ATCESA7, MUR10	AT5G17420	349	2.29268	0.0808056	Yes	9.672	10.413	9.236	2.416	3.671	4.011	1.52619	6.08661e-11	O
	Pg_S0590.1	CESA1, RSW1, AtCESA1	AT4G32410	359	2.2816	0.0843611	Yes	41.04	39.903	47.27	17.668	15.154	15.043	1.41603	1.77309e-24	O
	Pg_S1693.16		AT2G22900	416	2.20064	0.0867436	Yes	6.44	6	6.733	1.646	2.517	0.755	1.84902	0.000174385	O
	Pg_S0755.1	ATGSL12, gsl12	AT5G13000	450	2.1521	0.089555	Yes	6.51	6.644	5.852	2.64	2.179	2.749	1.33061	1.81563e-09	O
	Pg_S5781.7	CESA1, RSW1, AtCESA1	AT4G32410	465	2.13522	0.0927589	Yes	59.973	54.827	59.821	22.168	24.73	23.212	1.30835	6.89012e-28	O
	Pg_S3346.6	PCK1, PEPCK	AT4G37870	466	2.13485	0.0962719	Yes	300.475	363.548	312.221	120.686	139.023	132.322	1.30904	2.90821e-34	O
	Pg_S1963.17		AT2G01070	479	2.1238	0.0995013	Yes	11.943	8.528	11.948	4.062	3.911	5.116	1.3186	0.00477637	O
	Pg_S1038.18	IRX3, CESA7, ATCESA7, MUR10	AT5G17420	494	2.10758	0.10266	Yes	3.29	3.582	4.67	1.422	1.416	1.859	1.30851	0.000954478	O
	Pg_S6670.7	GAUT12, LGT6, IRX8	AT5G54690	525	2.07909	0.105417	Yes	2.108	2.603	2.816	0.844	1.024	0.349	1.58375	0.060511	X
	Pg_S3090.12	ATCSLD5, CSLD5, SOS6	AT1G02730	539	2.0599	0.10852	Yes	1.066	1.116	0.834	0.321	0.316	0	2.11373	0.0198029	O
	Pg_S1700.3	CESA8, IRX1, ATCESA8, LEW2	AT4G18780	574	2.02222	0.111095	Yes	8.149	8.466	9.816	2.405	4.249	3.471	1.35717	3.3202e-07	O
	Pg_S8218.1		AT5G15740	584	2.01103	0.114205	Yes	13.161	13.487	14.973	6.328	6.221	5.195	1.22005	1.31058e-05	O
	Pg_S4951.1	POM1, ERH2, ELP1, CTL1, ELP, HOT2, ATCTL1	AT1G05850	589	1.99906	0.117406	Yes	21.591	27.135	23.479	2.993	7.114	10.547	1.77789	1.83072e-08	O
	Pg_S5690.6	IRX3, CESA7, ATCESA7, MUR10	AT5G17420	594	1.9954	0.120601	Yes	3.442	4.289	5.563	1.721	1.907	1.251	1.43458	0.00019106	O
	Pg_S2290.6	CESA6, IXR2, E112, PRC1	AT5G64740	602	1.99028	0.123722	Yes	58.627	54.468	53.157	25.118	22.203	24.26	1.20956	1.40664e-23	O
	Pg_S0001.1	CESA6, IXR2, E112, PRC1	AT5G64740	631	1.9486	0.126309	Yes	42.866	41.167	46.181	18.299	20.144	18.739	1.17927	5.95592e-20	O
	Pg_S3423.10		AT2G36460	638	1.94533	0.129377	Yes	26.825	26.093	23.548	10.347	11.058	12.226	1.17864	2.86014e-06	O
	Pg_S1338.7		AT5G14210	672	1.91958	0.131806	Yes	6.299	8.491	7.591	3.142	3.464	1.668	1.39075	2.04447e-05	O
	Pg_S2935.1	POM1, ERH2, ELP1, CTL1, ELP, HOT2, ATCTL1	AT1G05850	676	1.91794	0.134896	Yes	495.57	422.317	464.16	211.123	203.714	200.889	1.15831	1.37531e-26	O
	Pg_S5025.5	ATTPPA	AT5G51460	729	1.87344	0.136828	Yes	1.873	3.409	2.932	0.919	0.828	1.014	1.52834	0.173336	X
	Pg_S1993.32	CESA6, IXR2, E112, PRC1	AT5G64740	733	1.87128	0.139841	Yes	79.808	80.549	92.419	34.054	42.641	38.402	1.12947	2.7972e-21	O
	Pg_S0297.32	ACLA1	AT1G10670	736	1.86517	0.142866	Yes	8.594	8.157	6.548	3.281	3.606	3.752	1.09722	0.00149719	O
	Pg_S1035.9	CESA9, CESA09	AT2G21770	752	1.85494	0.145587	Yes	46.672	53.637	60.423	15.627	27.41	24.182	1.25037	1.06975e-15	O
	Pg_S0327.9	COBL4, IRX6	AT5G15630	783	1.83245	0.147939	Yes	3.489	4.971	4.728	0.802	2.005	0	2.01096	0.00381532	O
	Pg_S1106.50		AT5G67210	797	1.8207	0.150647	Yes	4.871	6.26	5.736	1.197	2.941	1.532	1.62443	0.0300882	O
	Pg_S4684.9		AT1G17160	876	1.77789	0.151847	Yes	5.07	4.946	5.25	0.909	2.593	1.837	1.53122	0.116916	X
	Pg_S5046.5	ATGH9A1, TSD1, DEC, KOR, RSW2, IRX2, KOR1, GH9A1	AT5G49720	886	1.77115	0.154563	Yes	12.037	12.049	11.357	6.499	4.663	3.369	1.26406	1.04654e-05	O
	Pg_S2720.6	ATGSL12, gsl12	AT5G13000	917	1.75228	0.156783	Yes	8.348	9.731	10.604	4.222	4.717	4.857	1.05119	2.06388e-09	O
	Pg_S0491.15	POM1, ERH2, ELP1, CTL1, ELP, HOT2, ATCTL1	AT1G05850	952	1.7343	0.158884	Yes	637.307	529.182	614.754	281.337	300.849	281.603	1.03717	1.95064e-21	O
	Pg_S0426.34	GME	AT5G28840	958	1.72805	0.161617	Yes	97.067	93.217	81.978	45.566	47.096	39.743	1.02498	2.10939e-12	O
	Pg_S2894.3		AT1G32900	967	1.72322	0.164276	Yes	115.942	125.732	115.04	59.643	58.819	55.394	1.02885	2.63791e-19	O
	Pg_S3090.13	GATL7	AT3G62660	977	1.71846	0.166905	Yes	7.236	6.582	7.579	3.656	1.416	3.02	1.39333	0.0180507	O
	Pg_S4448.7		AT3G21190	1004	1.70654	0.169138	Yes	18.594	14.652	17.047	9.866	8.105	6.727	0.980581	0.00118412	O
	Pg_S5959.5	ESK1, TBL29	AT3G55990	1015	1.70163	0.171717	Yes	3.466	4.909	4.473	0.855	1.819	2.22	1.35559	0.0559416	X
	Pg_S4198.2	ACLA1	AT1G10670	1044	1.69028	0.173879	Yes	11.147	8.318	10.152	4.949	2.135	4.665	1.33886	0.00235299	O
	Pg_S0476.2		AT3G21190	1065	1.67703	0.176196	Yes	29.987	29.316	32.842	15.37	14.577	15.911	1.01578	9.96499e-07	O
	Pg_S2579.3	ATGH9A1, TSD1, DEC, KOR, RSW2, IRX2, KOR1, GH9A1	AT5G49720	1105	1.66359	0.18085	Yes	100.123	104.076	117.323	45.213	58.089	57.682	0.991616	1.08278e-14	O
	Pg_S8614.1	ATTPPA	AT5G51460	1116	1.658	0.183357	Yes	7.423	8.157	9.259	3.72	4.173	4.575	0.992322	0.0552407	X
	Pg_S5158.12	PGK1	AT3G12780	1128	1.65165	0.185831	Yes	139.723	129.463	126.583	66.142	72.393	60.69	0.979364	2.01346e-16	O
	Pg_S2891.3		AT1G56190	1149	1.64216	0.188091	Yes	123.541	120.947	109.327	56.297	59.952	62.617	0.976478	1.60888e-15	O
	Pg_S0684.12	CESA6, IXR2, E112, PRC1	AT5G64740	1223	1.60542	0.189118	Yes	61.975	62.19	74.306	32.547	35.363	34.086	0.951848	5.50144e-15	O
	Pg_S2307.28	COB	AT5G60920	1224	1.60528	0.19176	Yes	160.893	156.945	162.565	86.525	84.562	75.812	0.950207	3.59239e-14	O
	Pg_S3009.10		AT3G06550	1268	1.58055	0.19341	Yes	17.809	18.978	22.586	11.448	9.849	9.555	0.949544	6.0158e-06	O
	Pg_S1886.12	CYT1	AT2G39770	1302	1.56843	0.19526	Yes	8.091	4.624	8.61	2.501	2.691	3.279	1.31142	0.0314914	O
	Pg_S7142.3	COBL4, IRX6	AT5G15630	1461	1.50742	0.194246	Yes	19.331	9.619	13.014	2.8	5.273	5.217	1.61786	3.56907e-05	O
	Pg_S4915.13		AT5G56890	1504	1.48941	0.195768	Yes	5	4.239	4.659	2.939	1.373	1.871	1.13735	0.00558344	O
	Pg_S3077.9		AT5G18520	1513	1.48522	0.198035	Yes	45.735	39.431	35.496	20.009	18.793	26.593	0.882014	0.00203532	O
	Pg_S2354.29	TBL3	AT5G01360	1557	1.46722	0.199498	Yes	4.204	4.041	3.535	2.362	0.926	1.837	1.12636	0.141361	X
	Pg_S3856.7		AT3G06550	1572	1.46148	0.201593	Yes	13.395	10.4	13.06	7.749	5.752	6.682	0.857068	0.00414448	O
	Pg_S3075.11		AT1G09610	1574	1.46094	0.203975	Yes	9.461	8.677	8.494	1.336	4.826	4.372	1.28078	0.179837	X
	Pg_S4358.1	DET3, ATVHAC	AT1G12840	1638	1.43874	0.204949	Yes	13.746	12.272	15.969	6.648	8.203	8.372	0.849072	0.0165348	O
	Pg_S8336.1	FEI1	AT1G31420	1669	1.42768	0.206635	Yes	28.23	26.267	25.043	15.723	13.215	15.268	0.836358	6.93896e-06	O
	Pg_S0061.30		AT1G14020	1676	1.42442	0.208846	Yes	3.899	5.578	6.455	2.277	2.941	2.862	0.912781	0.138828	X
	Pg_S2286.21	GME	AT5G28840	1685	1.42117	0.211008	Yes	67.233	65.178	59.566	38.255	36.246	32.497	0.834498	2.81071e-07	O
	Pg_S5295.6		AT2G01070	1701	1.41767	0.213009	Yes	22.587	18.953	16.375	10.87	11.396	10.062	0.814324	0.00335497	O
	Pg_S5839.3	APL3	AT4G39210	1740	1.40885	0.214486	Yes	10.796	17.193	16.213	8.572	7.081	7.471	0.936313	0.00125661	O
	Pg_S6503.1	ESK1, TBL29	AT3G55990	1743	1.40752	0.216758	Yes	5.035	3.012	1.611	0.695	0	0	3.51969	0.000258589	O
	Pg_S5968.1	CESA1, RSW1, AtCESA1	AT4G32410	1747	1.40618	0.219006	Yes	67.268	68.785	69.648	33.338	47.26	33.309	0.83545	7.0447e-08	O
	Pg_S0544.45	ATGH9A1, TSD1, DEC, KOR, RSW2, IRX2, KOR1, GH9A1	AT5G49720	1764	1.40214	0.220959	Yes	156.853	143.644	166.853	82.912	96.513	83.215	0.823303	1.67857e-12	O
	Pg_S0397.29	RPE	AT5G61410	1778	1.39818	0.222972	Yes	72.923	69.107	65.232	39.067	35.614	41.996	0.833123	4.70742e-06	O
	Pg_S2757.6	CESA1, RSW1, AtCESA1	AT4G32410	1810	1.38962	0.224573	Yes	107.476	112.778	113.835	62.337	67.447	58.989	0.815961	1.1673e-14	O
	Pg_S2681.8		AT2G36460	1829	1.38458	0.226454	Yes	32.141	25.362	30.2	17.615	15.383	16.666	0.809551	0.00108379	O
	Pg_S0198.2	ATGSL05, GSL05, ATGSL5, PMR4, GSL5	AT4G03550	1879	1.36864	0.227622	Yes	11.369	7.896	7.683	2.833	5.109	0	1.55877	0.397465	X
	Pg_S0219.28	RPE	AT5G61410	1895	1.36236	0.229532	Yes	48.37	41.762	37.999	27.267	22.835	23.156	0.780982	0.00100128	O
	Pg_S4225.11	GAPA, GAPA1	AT3G26650	1914	1.35787	0.231368	Yes	448.769	410.801	377.662	206.121	253.098	249.534	0.796086	6.11908e-12	O
	Pg_S4128.17		AT1G12500	1928	1.35495	0.23331	Yes	11.814	14.615	7.834	6.477	3.976	3.595	1.30521	0.0210596	O
	Pg_S1661.18		AT2G01140	1940	1.35185	0.235291	Yes	13.301	18.544	16.908	7.76	11.08	9.161	0.800025	0.0145873	O
	Pg_S0319.14		AT1G32900	1941	1.35173	0.237516	Yes	149.781	162.015	148.439	90.587	102.331	71.429	0.788177	7.99322e-10	O
	Pg_S5677.7	ATCTIMC, TPI, CYTOTPI	AT3G55440	2017	1.33116	0.238047	Yes	28.406	28.672	26.48	18.748	13.672	16.001	0.786197	0.0187576	O
	Pg_S0602.11	DET3, ATVHAC	AT1G12840	2026	1.32854	0.240056	Yes	14.742	11.553	13.895	8.946	6.471	3.764	1.03227	0.00210148	O
	Pg_S5603.9		AT2G41770	2101	1.31082	0.240577	Yes	18.289	17.342	19.689	10.945	10.655	10.739	0.77574	0.0046947	O
	Pg_S3733.7	ARAC10, ATRAC10, ATROP11, RAC10	AT5G62880	2119	1.30164	0.242342	Yes	8.711	6.619	12.203	3.933	4.794	1.825	1.33178	0.0552475	X
	Pg_S5246.7		AT3G06550	2124	1.30046	0.244394	Yes	7.353	5.169	7.996	3.1	4.031	4.564	0.817985	0.0853655	X
	Pg_S3125.12		AT2G01140	2146	1.29406	0.246059	Yes	26.614	27.135	22.54	14.451	15.819	14.649	0.7417	0.00325483	O
	Pg_S0327.8	COB	AT5G60920	2180	1.28567	0.247444	Yes	75.371	60.802	71.398	39.644	38.708	44.306	0.749385	1.23449e-06	O
	Pg_S1703.39	ADG2, APL1	AT5G19220	2183	1.28481	0.249514	Yes	116.645	102.415	108.006	49.991	64.811	76.68	0.768395	1.11055e-07	O
	Pg_S6060.2		AT3G49720	2228	1.27442	0.250638	Yes	21.58	16.586	17.916	11.629	11.428	10.243	0.720502	0.0892763	X
	Pg_S2757.11		AT5G15740	2233	1.27397	0.252646	Yes	24.214	18.73	25.495	15.509	10.611	14.525	0.751228	0.00229966	O
	Pg_S1936.6	TBL3	AT5G01360	2272	1.26698	0.25389	Yes	5.152	4.487	3.882	2.373	3.236	2.445	0.716869	0.296871	X
	Pg_S1227.8	HCEF1	AT3G54050	2286	1.26343	0.255682	Yes	81.541	84.974	75.581	43.385	54.178	46.864	0.73052	2.35145e-06	O
	Pg_S0374.5	GAPA, GAPA1	AT3G26650	2298	1.26061	0.257513	Yes	402.94	398.033	365.459	245.113	225.928	225.656	0.736688	3.33901e-12	O
	Pg_S2793.7	GAUT4	AT5G47780	2336	1.25039	0.258752	Yes	96.845	94.953	99.361	58.179	57.577	58.91	0.731291	3.44073e-10	O
	Pg_S8351.1	TBR	AT5G06700	2341	1.24941	0.26072	Yes	41.684	34.461	40.039	22.286	27.802	19.64	0.719739	2.44447e-05	O
	Pg_S8676.2	CESA8, IRX1, ATCESA8, LEW2	AT4G18780	2347	1.24707	0.262661	Yes	6.815	5.838	6.327	2.405	0.708	4.338	1.40215	0.000128802	O
	Pg_S7216.2	GAPA, GAPA1	AT3G26650	2357	1.24472	0.26451	Yes	126.761	130.591	111.923	81.993	71.685	68.387	0.724705	9.21813e-08	O
	Pg_S1613.19		AT2G34410	2363	1.24358	0.266446	Yes	7.014	3.595	5.215	2.512	1.885	2.986	1.03044	0.0699053	X
	Pg_S1147.6	PGM, ATPGMP, PGM1, STF1	AT5G51820	2393	1.23435	0.267836	Yes	29.858	37.175	28.693	21.1	18.477	18.243	0.721389	5.96882e-05	O
	Pg_S1735.14		AT5G41040	2420	1.22951	0.269284	Yes	2.471	1.426	1.669	0	1.089	0.439	1.75054	0.167506	X
	Pg_S2377.25		AT1G16860	2424	1.22698	0.271236	Yes	13.723	10.388	11.658	5.911	7.953	7.809	0.696474	0.0648435	X
	Pg_S0635.5		AT4G10260	2443	1.222	0.272849	Yes	6.323	8.64	5.817	1.475	2.07	4.935	1.2406	0.0823914	X
	Pg_S0516.8	GAUT4	AT5G47780	2474	1.21401	0.274183	Yes	84.293	67.496	86.277	49.254	48.883	46.909	0.706797	2.44781e-07	O
	Pg_S0033.20	XEG113	AT2G35610	2495	1.20987	0.275732	Yes	15.936	16.499	15.83	9.203	11.297	8.958	0.692432	0.00363602	O
	Pg_S1185.11	CESA4, IRX5, NWS2	AT5G44030	2518	1.20416	0.277227	Yes	5.796	4.673	7.127	4.008	2.898	1.262	1.03727	0.0418599	O
	Pg_S6925.2	ATGSL04, gsl04, atgsl4	AT3G14570	2587	1.18723	0.277676	Yes	1.932	1.748	1.495	0.983	1.057	1.149	0.70731	0.141516	X
	Pg_S5216.14	GAUT10, LGT4	AT2G20810	2606	1.18246	0.279224	Yes	12.447	9.594	13.199	7.974	6.428	7.358	0.716313	0.0335488	O
	Pg_S5993.1	ATGSL12, gsl12	AT5G13000	2610	1.18161	0.281102	Yes	2.623	3.781	2.758	1.838	1.394	2.22	0.768503	0.0255668	O
	Pg_S2096.7	IRX3, CESA7, ATCESA7, MUR10	AT5G17420	2636	1.17605	0.282484	Yes	3.735	4.078	3.813	1.871	1.046	2.828	1.02412	0.0155088	O
	Pg_S0810.66	GAPA2	AT1G12900	2655	1.17184	0.284014	Yes	124.314	113.472	123.06	65.009	75.651	83.159	0.68412	5.31964e-07	O
	Pg_S5954.3	SSI1	AT5G24300	2674	1.16742	0.285537	Yes	27.809	28.461	27.338	16.012	17.453	18.491	0.681624	0.000140471	O
	Pg_S2056.5	GAUT6	AT1G06780	2675	1.16736	0.287458	Yes	81.213	78.727	63.123	52.129	37.204	49.287	0.68057	5.47641e-06	O
	Pg_S6162.13		AT1G43670	2695	1.16406	0.288953	Yes	12.529	3.88	11.299	0	3.769	0	2.36791	0.334388	X
	Pg_S2357.5		AT1G09610	2719	1.15832	0.29035	Yes	10.491	7.71	8.031	5.975	5.273	5.116	0.595306	0.600489	X
	Pg_S0953.13	CYT1	AT2G39770	2727	1.15727	0.2921	Yes	54.985	49.869	52.96	33.124	35.134	30.233	0.673573	0.000208937	O
	Pg_S3636.14	COB	AT5G60920	2777	1.14735	0.292904	Yes	31.778	23.441	29.806	8.262	19.686	17.004	0.905997	0.000200196	O
	Pg_S4549.14	GAPC, GAPC1, GAPC1	AT3G04120	2787	1.14654	0.294592	Yes	3.454	1.202	1.761	0.652	0.577	0.71	1.55566	0.403108	X
	Pg_S0680.26		AT5G65810	2802	1.14421	0.296165	Yes	9.32	5.479	4.775	3.292	1.187	2.873	1.3915	0.107367	X
	Pg_S0350.29	GATL6, LGT10	AT4G02130	2817	1.14172	0.297734	Yes	15.011	11.454	9.248	7.482	8.04	5.33	0.729917	0.0959152	X
	Pg_S0509.13	ATMIPS2, MIPS2, ATIPS2	AT2G22240	2822	1.14098	0.299523	Yes	464.799	423.197	433.589	262.686	280.498	287.305	0.66379	8.39863e-11	O
	Pg_S3734.3	IRX9L, I9H	AT1G27600	2854	1.13245	0.300701	Yes	5.129	5.219	6.953	3.121	4.467	2.84	0.636191	0.318012	X
	Pg_S8373.1		AT1G76880	2862	1.13069	0.302407	Yes	7.189	7.611	7.741	4.34	1.907	5.285	1.0088	0.0083926	O
	Pg_S0192.27	ATGSL07, gsl07, atgsl7, GSL7	AT1G06490	2876	1.12757	0.303974	Yes	2.002	5.491	2.689	0	0.893	1.082	2.18787	0.185107	X
	Pg_S0896.32		AT5G14210	2879	1.12725	0.305785	Yes	10.608	10.078	11.403	6.274	6.526	7.482	0.664894	0.0169849	O
	Pg_S0008.35	SBPASE	AT3G55800	2893	1.12464	0.307348	Yes	227.212	235.758	210.705	141.123	144.71	140.435	0.652608	7.66415e-09	O
	Pg_S0181.8	ATTPS5, TPS5	AT4G17770	2927	1.11788	0.308458	Yes	45.454	46.125	48.116	31.831	26.299	30.514	0.651007	2.35145e-06	O
	Pg_S2241.35	PGM, ATPGMP, PGM1, STF1	AT5G51820	2932	1.11716	0.310208	Yes	12.4	13.45	10.719	7.557	9.119	6.536	0.647617	0.0760905	X
	Pg_S0232.28	ACLA1	AT1G10670	2951	1.11395	0.311642	Yes	11.346	8.665	9.885	7.514	4.031	1.33	1.21835	0.00861197	O
	Pg_S2097.13	HCEF1	AT3G54050	2994	1.10748	0.312536	Yes	104.854	104.932	99.071	65.297	64.255	67.294	0.644505	1.26787e-06	O
	Pg_S2990.17		AT5G15740	3036	1.10045	0.31344	Yes	4.754	8.082	7.533	3.356	4.826	3.685	0.770434	0.13627	X
	Pg_S0108.14	PGSIP3, GUX2	AT4G33330	3045	1.09786	0.315069	Yes	3.197	1.488	0.788	0.374	0.338	0	2.5466	0.078851	X
	Pg_S6880.9	ATGT18, GT18	AT5G62220	3046	1.09737	0.316875	Yes	9.578	8.652	12.133	5.451	7.931	4.541	0.732087	0.0655014	X
	Pg_S5241.1		AT5G27490	3052	1.09566	0.318567	Yes	8.243	8.528	6.768	6.018	4.608	4.451	0.603507	0.514893	X
	Pg_S2196.8	SRF6	AT1G53730	3120	1.0832	0.318868	Yes	10.667	13.425	7.243	6.777	5.687	3.651	0.926589	0.00301218	O
	Pg_S4684.4	ATTPS1, TPS1	AT1G78580	3127	1.08233	0.320516	Yes	17.318	22.821	17.395	13.489	12.267	11.302	0.629287	0.00129838	O
	Pg_S4286.24	ATCSLD5, CSLD5, SOS6	AT1G02730	3129	1.08228	0.322275	Yes	2.131	2.058	1.159	0.641	0.795	1.206	0.985028	0.171782	X
	Pg_S3928.12	RPE	AT5G61410	3185	1.07207	0.322822	Yes	61.062	67.112	59.102	39.687	40.364	41.095	0.620394	0.00159436	O
	Pg_S1418.5		AT5G51830	3200	1.07003	0.324274	Yes	31.357	40.646	34.163	23.579	24.491	20.666	0.61945	0.0443615	O
	Pg_S0213.56		AT3G21190	3225	1.06662	0.325498	Yes	62.631	55.881	49.02	27.384	41.377	39.044	0.61701	0.105183	X
	Pg_S1847.6	ATCSLG1, CSLG1	AT4G24010	3248	1.06384	0.326762	Yes	13.454	11.702	12.307	8.102	7.201	9.015	0.624684	0.0188173	O
	Pg_S6882.3		AT3G18140	3348	1.04873	0.326298	Yes	15.971	14.516	11.415	8.904	7.572	10.896	0.644187	0.192265	X
	Pg_S3463.6	GAPC, GAPC1, GAPC1	AT3G04120	3352	1.04849	0.327957	Yes	359.043	358.999	341.587	238.893	235.711	217.656	0.606422	9.14559e-09	O
	Pg_S1713.1	GME	AT5G28840	3376	1.04575	0.329169	Yes	28.066	28.759	31.591	19.55	16.407	21.872	0.615732	0.0153724	O
	Pg_S2569.27	ATTPS1, TPS1	AT1G78580	3406	1.04205	0.330242	Yes	0.351	0.632	0.776	0.342	0.305	0.192	1.00837	0.602345	X
	Pg_S0472.19		AT2G18840	3499	1.03081	0.329903	Yes	6.557	4.896	9.595	3.698	3.17	4.473	0.906442	0.325412	X
	Pg_S0727.8	ATCTIMC, TPI, CYTOTPI	AT3G55440	3501	1.03001	0.331576	Yes	175.915	147.834	149.412	108.971	107.735	94.81	0.590737	8.34536e-05	O
	Pg_S3597.4	ATGH9A1, TSD1, DEC, KOR, RSW2, IRX2, KOR1, GH9A1	AT5G49720	3510	1.02939	0.333093	Yes	23.453	22.635	25.599	16.888	14.816	15.505	0.59579	0.00367537	O
	Pg_S1615.16	GAPC, GAPC1, GAPC1	AT3G04120	3601	1.01502	0.334476	Yes	113.952	112.146	100.253	72.523	75.367	68.319	0.582594	2.05424e-05	X
	Pg_S1373.33	GAUT8, QUA1	AT3G25140	3636	1.00826	0.335383	Yes	6.217	7.971	3.349	1.229	3.323	2.682	1.20109	0.371677	X
	Pg_S0633.8	CESA3, IXR1, ATCESA3, ATHB, CEV1	AT5G05170	3721	0.996648	0.335165	Yes	49.892	56.414	52.914	30.324	40.386	35.585	0.57474	2.18363e-05	X
	Pg_S0745.11	TMN1, AtTMN1	AT1G10950	3727	0.995902	0.336693	Yes	17.739	14.094	13.234	11.052	10.48	8.564	0.559249	0.0630677	X
	Pg_S0897.28	RHS8	AT1G63450	3783	0.989146	0.337104	Yes	0.316	0.868	0.846	0.31	0.283	0	1.5664	0.552093	X
	Pg_S3271.20	ATTPS1, TPS1	AT1G78580	3828	0.983855	0.33775	Yes	5.995	4.19	6.455	2.309	4.205	3.696	0.706655	0.0977802	X
	Pg_S7063.4		AT1G16860	3845	0.981674	0.339011	Yes	13.067	19.474	11.299	3.656	4.783	11.032	1.20157	0.00068817	O
	Pg_S3378.10	ATSPS1F, SPS1F	AT5G20280	3877	0.977814	0.339935	Yes	65.91	73.037	71.27	42.669	55.54	43.236	0.561556	2.42814e-05	X
	Pg_S0772.6	ATGSL10, gsl10, CALS9	AT3G07160	3888	0.976158	0.34132	Yes	13.828	19.09	16.711	12.207	9.794	11.415	0.576755	0.00973958	X
	Pg_S6185.12		AT2G34410	3904	0.974563	0.342592	Yes	6.662	6.557	10.43	3.773	3.759	5.961	0.860733	0.0541116	X
	Pg_S1979.11	APL2	AT1G27680	3922	0.972561	0.343816	Yes	4.403	4.686	2.155	1.496	2.495	1.059	1.00088	0.180895	X
	Pg_S1615.10	ATGSL08, GSL8, GSL08, ATGSL8, CHOR	AT2G36850	3945	0.970079	0.344926	Yes	11.92	8.38	8.807	7.45	4.75	7.031	0.603289	0.029161	O
	Pg_S0476.47	GAPB	AT1G42970	3959	0.968795	0.346232	Yes	232.868	256.968	211.852	162.597	153.611	157.698	0.55834	2.72019e-06	X
	Pg_S0642.7	RPE	AT5G61410	3987	0.965673	0.347224	Yes	100.217	110.646	102.444	61.481	76.555	73.84	0.557165	0.000651493	X
	Pg_S2658.7	EMB2729, BE1	AT3G20440	3990	0.965307	0.348768	Yes	9.168	8.541	7.498	5.815	5.273	5.961	0.557899	0.0173683	X
	Pg_S7440.2	SBE2, BE3	AT2G36390	4005	0.964242	0.350045	Yes	57.362	58.93	60.945	42.081	41.181	36.667	0.554536	1.79508e-05	X
	Pg_S0290.4	IRX9L, I9H	AT1G27600	4009	0.963761	0.351565	Yes	4.625	5.008	4.16	1.753	3.813	2.569	0.773661	0.281823	X
	Pg_S1352.22		AT1G16860	4021	0.961595	0.352904	Yes	1.592	4.45	3.755	0	0.806	1.916	1.90508	0.0242261	O
	Pg_S4395.10	CP122, CP12	AT3G62410	4059	0.957589	0.353661	Yes	397.168	414.78	337.635	278.9	255.561	245.567	0.548667	0.000531959	X
	Pg_S1974.18		AT5G56890	4064	0.957022	0.355147	Yes	8.149	8.342	7.927	4.703	4.902	6.806	0.575701	0.0848669	X
	Pg_S0509.4	CSI1	AT2G22125	4071	0.956262	0.356588	Yes	32.539	32.552	36.527	20.48	25.635	22.874	0.55152	1.74262e-05	X
	Pg_S0934.1	CESA3, IXR1, ATCESA3, ATHB, CEV1	AT5G05170	4073	0.955592	0.358139	Yes	53.768	47.377	51.071	32.975	35.102	35.292	0.552666	7.54352e-06	X
	Pg_S3780.12	CSI1	AT2G22125	4087	0.95457	0.359422	Yes	20.057	21.172	22.969	11.608	17.257	14.75	0.547869	0.00036424	X
	Pg_S1717.12	FEI1	AT1G31420	4126	0.950908	0.360146	Yes	17.118	18.47	22.992	7.45	16.527	10.175	0.764467	0.0027658	O
	Pg_S3394.10		AT3G06550	4139	0.948978	0.361442	Yes	16.322	18.172	17.904	14.515	11.058	10.108	0.536996	0.0205701	X
	Pg_S2735.13		AT2G35840	4190	0.942813	0.361888	Yes	41.391	44.787	41.684	28.539	23.608	35.145	0.558646	0.00611853	X
	Pg_S5364.1	ATXT1, XT1, XXT1	AT3G62720	4287	0.933261	0.3613	Yes	3.302	2.529	1.588	0	1.917	0	1.42308	0.519235	X
	Pg_S2768.18	ADG1, APS1	AT5G48300	4317	0.929319	0.362187	Yes	96.892	87.032	89.082	63.448	57.588	66.392	0.537686	0.000292048	X
	Pg_S0230.49		AT4G00740	4326	0.928747	0.363539	Yes	10.093	9.867	12.191	7.129	8.65	6.299	0.532181	0.0403743	X
	Pg_S4063.6		AT1G67330	4371	0.92342	0.364085	Yes	12.938	15.173	13.072	11.619	5.404	7.888	0.731059	0.0472805	O
	Pg_S1296.22		AT2G35840	4399	0.920486	0.365002	Yes	11.053	8.442	8.68	6.713	6.853	5.848	0.518789	0.330456	X
	Pg_S0988.19	MFP1	AT3G16000	4556	0.905628	0.364562	Yes	17.142	18.172	19.492	11.897	12.06	14.04	0.526621	0.0198877	X
	Pg_S2798.9	ATSS4, SSIV, SS4	AT4G18240	4582	0.902888	0.365495	Yes	14.683	16.784	16.722	11.341	8.814	13.274	0.541413	0.0467451	X
	Pg_S2798.18	ATGSL10, gsl10, CALS9	AT3G07160	4621	0.898033	0.366132	Yes	6.686	8.541	6.385	5.622	3.17	5.33	0.616024	0.332275	X
	Pg_S1290.10	ATFX, GER1	AT1G73250	4691	0.890851	0.366072	Yes	25.022	30.32	32.031	23.729	19.512	10.491	0.681073	0.0149338	O
	Pg_S0531.5	RAB6, ATRABH1B, ATRAB6A, RAB6A	AT2G44610	4716	0.888261	0.367003	Yes	11.498	11.466	19.747	6.456	7.495	10.479	0.84983	0.0550036	X
	Pg_S3712.5		AT5G20950	4726	0.886305	0.368262	Yes	27.376	19.561	22.366	16.664	16.636	15.133	0.500595	0.0254747	X
	Pg_S3604.8	UGE3	AT1G63180	4799	0.878457	0.368115	Yes	32.937	36.506	24.637	20.33	23.107	22.525	0.506637	0.069015	X
	Pg_S0812.40	NTRC	AT2G41680	4826	0.875496	0.36898	Yes	7.505	11.937	8.205	5.644	6.439	6.119	0.595473	0.168416	X
	Pg_S2658.21	SYP61, ATSYP61, OSM1	AT1G28490	4960	0.862075	0.367457	Yes	12.845	9.409	11.705	8.775	7.996	7.2	0.506011	0.532119	X
	Pg_S3423.5	SBE2, BE3	AT2G36390	5018	0.855914	0.367604	Yes	65.418	64.856	66.449	45.17	49.537	44.509	0.490296	0.000105844	X
	Pg_S2636.20	PRK	AT1G32060	5077	0.851746	0.367723	Yes	152.954	137.855	137.43	112.638	91.698	99.239	0.491106	0.000164422	X
	Pg_S0431.79		AT4G31340	5092	0.850742	0.368813	Yes	20.397	18.916	21.265	16.14	12.06	14.761	0.506562	0.0800211	X
	Pg_S3325.10	GATL7	AT3G62660	5132	0.847591	0.369345	Yes	6.241	3.26	3.546	1.379	2.462	2.964	0.81499	0.354467	X
	Pg_S0631.9	TMN1, AtTMN1	AT1G10950	5150	0.846233	0.371778	Yes	10.679	11.751	8.958	7.45	2.941	8.338	0.78091	0.0370481	O
	Pg_S2891.21	AtkdsA1	AT1G79500	5225	0.837611	0.37152	Yes	12.54	8.677	4.566	5.227	3.519	4.755	0.882409	0.24871	X
	Pg_S1497.13	DIN9, PMI2	AT1G67070	5265	0.834803	0.372031	Yes	3.606	1.103	7.567	0	1.079	1.296	2.18935	0.207907	X
	Pg_S0710.21	GAUT8, QUA1	AT3G25140	5350	0.826841	0.372922	Yes	12.189	13.883	16.966	3.41	3.78	13.927	1.0591	0.0214078	O
	Pg_S5036.18		AT1G43670	5447	0.817854	0.372144	Yes	13.758	6.855	7.846	6.178	5.001	5.409	0.7516	0.266716	X
	Pg_S0849.17		AT1G12500	5481	0.814022	0.372754	Yes	12.435	16.722	18.136	10.293	10.077	13.68	0.466548	0.315817	X
	Pg_S1365.4	RAB6, ATRABH1B, ATRAB6A, RAB6A	AT2G44610	5686	0.792456	0.369545	Yes	3.279	4.921	4.972	3.987	2.397	1.442	0.629353	0.833124	X
	Pg_S1552.7		AT2G45290	5707	0.790065	0.370403	Yes	6.475	4.686	5.794	2.865	2.179	5.319	0.730656	0.12177	X
	Pg_S0229.1	GAUT11	AT1G18580	5741	0.787146	0.370968	Yes	2.88	2.417	2.816	1.817	2.342	1.747	0.434753	0.722727	X
	Pg_S1939.1		AT1G28240	5756	0.785828	0.371951	Yes	5.105	4.45	3.755	2.426	2.8	4.023	0.519008	0.466041	X
	Pg_S4503.7	SSI1	AT5G24300	5773	0.783952	0.372887	Yes	8.548	10.983	12.006	8.401	6.733	7.854	0.458909	0.0470339	X
	Pg_S4628.1	TSD2, QUA2	AT1G78240	5799	0.781556	0.373621	Yes	27.598	24.569	22.47	19.892	18.531	16.035	0.439049	0.0425179	X
	Pg_S0631.7	ATXT1, XT1, XXT1	AT3G62720	5861	0.775958	0.373548	Yes	13.887	17.404	16.166	8.946	11.842	13.713	0.462564	0.231786	X
	Pg_S2111.9	PGSIP3, GUX2	AT4G33330	5868	0.77514	0.374691	Yes	1.147	3.471	3.975	0.641	1.732	1.409	1.21701	0.145112	X
	Pg_S2936.19	TMN1, AtTMN1	AT1G10950	5873	0.774504	0.375877	Yes	21.533	17.28	20.547	16.087	16.069	10.423	0.46098	0.0922692	X
	Pg_S0898.12	COBL4, IRX6	AT5G15630	5910	0.770449	0.376348	Yes	4.028	3.905	9.364	1.571	2.985	3.358	1.13658	0.0818562	X
	Pg_S1348.1		AT4G31340	5944	0.765992	0.376879	Yes	12.037	8.702	10.071	6.21	8.312	8.102	0.451546	0.345515	X
	Pg_S0439.9		AT1G74910	5961	0.76464	0.377783	Yes	11.264	17.342	10.546	8.081	10.415	8.034	0.54632	0.209344	X
	Pg_S0575.39	CESA4, IRX5, NWS2	AT5G44030	5965	0.764332	0.378974	Yes	0.457	2.38	2.086	0.214	0.327	1.014	1.69144	0.0809153	X
	Pg_S1014.24		AT5G20950	5974	0.762906	0.381332	Yes	8.419	7.896	8.39	5.857	6.526	5.781	0.428669	0.113736	X
	Pg_S1418.4		AT5G51830	5980	0.762544	0.382476	Yes	192.378	192.236	198.722	156.301	150.55	122.102	0.430022	0.00441704	X
	Pg_S1373.34	GAUT8, QUA1	AT3G25140	5982	0.762391	0.383709	Yes	5.093	3.607	4.496	4.275	2.092	0.811	0.966267	0.345033	X
	Pg_S0477.1	ATTPS5, TPS5	AT4G17770	6012	0.759371	0.384317	Yes	44.88	52.236	55.069	33.274	46.029	32.362	0.437574	0.0108425	X
	Pg_S6455.10	ATCSLB04, CSLB04, ATCSLB4	AT2G32540	6042	0.757079	0.384921	Yes	27.539	34.746	39.575	25.525	25.645	23.9	0.436618	0.0505089	X
	Pg_S3326.7	ATGT18, GT18	AT5G62220	6044	0.75697	0.386145	Yes	27.411	28.709	32.877	19.731	23.619	22.243	0.432459	0.0649096	X
	Pg_S0872.13	CESA3, IXR1, ATCESA3, ATHB, CEV1	AT5G05170	6069	0.754545	0.386855	Yes	45.279	47.972	47.664	33.381	36.899	33.681	0.431948	0.00108422	X
	Pg_S2097.14	HCEF1	AT3G54050	6086	0.753586	0.387742	Yes	2.435	4.215	4.96	0	0	3.764	1.62542	0.248122	X
	Pg_S1296.9		AT5G20950	6091	0.753226	0.388893	Yes	10.679	12.731	10.766	7.92	6.123	10.277	0.485675	0.19871	X
	Pg_S5191.10	GAUT3	AT4G38270	6219	0.742157	0.387304	Yes	5.456	7.066	7.359	5.804	3.475	5.014	0.49377	0.333276	X
	Pg_S3583.5		AT5G20950	6281	0.736147	0.388401	Yes	18.547	17.652	19.678	10.924	9.347	17.646	0.575353	0.0351585	X
	Pg_S2145.8	GAUT10, LGT4	AT2G20810	6346	0.731368	0.388188	Yes	0.503	1.029	1.008	0.738	0.338	0	1.05664	0.745657	X
	Pg_S0612.35	DET3, ATVHAC	AT1G12840	6349	0.731322	0.389348	Yes	24.53	21.804	23.258	15.905	19.261	16.666	0.411412	0.204727	X
	Pg_S0740.48	GAUT7	AT2G38650	6420	0.724829	0.388992	Yes	14.32	18.52	19.284	11.127	15.764	12.034	0.405099	0.34742	X
	Pg_S6669.2	GATL1, PARVUS, GLZ1, ATGATL1	AT1G19300	6484	0.719067	0.388782	Yes	5.187	2.479	3.198	1.507	2.255	2.738	0.672328	0.562368	X
	Pg_S2160.18		AT2G23093	6486	0.718935	0.389942	Yes	4.976	5.677	10.383	2.042	4.412	4.924	0.885688	0.153078	X
	Pg_S0102.4		AT2G45290	6559	0.713052	0.389523	Yes	134.185	159.622	143.514	105.872	118.673	103.611	0.407107	0.0014896	X
	Pg_S0671.3		AT3G58560	6588	0.711512	0.390074	Yes	1.639	0.57	2.179	1.037	0	0.496	1.54687	0.422267	X
	Pg_S2196.2		AT3G21190	6606	0.710243	0.390867	Yes	57.386	36.06	41.221	38.821	28.489	29.849	0.457695	0.0643721	X
	Pg_S3965.10	TMN1, AtTMN1	AT1G10950	6616	0.709054	0.391835	Yes	16.709	9.396	11.589	7.45	8.824	9.747	0.523572	0.137951	X
	Pg_S0276.10	GAPB	AT1G42970	6633	0.706912	0.392644	Yes	77.712	75.752	83.705	48.206	62.305	67.902	0.407671	0.0194898	X
	Pg_S5057.14	HSR8, MUR4, UXE1	AT1G30620	6650	0.705618	0.393451	Yes	4.707	1.426	1.796	0.973	0.458	1.544	1.3795	0.275024	X
	Pg_S2228.10		AT5G15740	6662	0.7048	0.394368	Yes	11.205	11.665	13.663	7.129	11.831	1.656	0.776666	0.0508617	X
	Pg_S1366.2	APK, AKN1, ATAKN1, APK1	AT2G14750	6672	0.703899	0.395327	Yes	30.326	34.907	36.064	26.016	18.346	30.086	0.46454	0.221083	X
	Pg_S1617.20		AT3G60750	6721	0.699607	0.395416	Yes	197.624	194.938	181.385	148.413	144.852	139.782	0.398703	0.00051905	X
	Pg_S2568.15	ATXT1, XT1, XXT1	AT3G62720	6744	0.698013	0.396078	Yes	21.135	17.391	22.853	15.659	15.797	14.885	0.394941	0.21759	X
	Pg_S3375.15		AT5G15740	6750	0.697754	0.397116	Yes	2.517	5.777	3.824	1.678	0.392	3.426	1.26068	0.0948413	X
	Pg_S1501.13		AT5G64380	6771	0.696225	0.397819	Yes	7.377	7.661	9.051	6.948	6.504	4.192	0.422825	0.577084	X
	Pg_S2143.2	DET3, ATVHAC	AT1G12840	6775	0.696146	0.398898	Yes	17.868	14.677	14.242	10.09	11.886	13.375	0.392398	0.390275	X
	Pg_S3779.5	IRX9L, I9H	AT1G27600	6821	0.691623	0.399041	Yes	4.625	2.702	6.652	2.619	2.974	3.087	0.66582	0.478793	X
	Pg_S1848.2	IRX9L, I9H	AT1G27600	6899	0.684427	0.398464	Yes	8.512	9.136	13.13	6.467	8.868	7.212	0.43126	0.455612	X
	Pg_S3671.14	FT1, ATFUT1, ATFT1, MUR2	AT2G03220	6908	0.683114	0.399411	Yes	1.464	3.297	2.538	0.705	0.795	2.197	1.00661	0.383395	X
	Pg_S0061.90	FT1, ATFUT1, ATFT1, MUR2	AT2G03220	6940	0.680167	0.399845	Yes	6.616	4.611	2.55	2.833	0.795	3.29	1.00084	0.123339	X
	Pg_S8752.2	GATL3	AT1G13250	7146	0.662899	0.397535	Yes	5.714	3.93	1.286	1.411	2.549	0	1.25605	0.630117	X
	Pg_S3535.2	ADG2, APL1	AT5G19220	7242	0.655313	0.396512	Yes	75.675	59.377	56.923	59.846	39.808	47.247	0.379066	0.0743785	X
	Pg_S3671.6		AT1G14020	7266	0.653809	0.397079	Yes	7.892	5.491	5.644	5.259	5.36	3.876	0.391985	0.589642	X
	Pg_S5857.6		AT1G56190	7268	0.653676	0.398133	Yes	2.845	3.173	3.963	2.811	2.811	2.051	0.36419	0.816701	X
	Pg_S1565.3	PCK2, PEPCK	AT5G65690	7287	0.652344	0.398808	Yes	15.936	16.784	10.36	12.794	7.081	10.716	0.532204	0.701859	X
	Pg_S4627.16		AT5G01620	7293	0.651842	0.39977	Yes	5.702	4.698	7.985	4.553	5.284	3.493	0.408495	0.639577	X
	Pg_S4318.6	ATCTIMC, TPI, CYTOTPI	AT3G55440	7344	0.648668	0.399731	Yes	50.594	35.019	38.243	42.445	19.457	20.756	0.570402	0.0971452	X
	Pg_S6814.2	GAPB	AT1G42970	7352	0.648261	0.400643	Yes	567.943	567.325	476.687	393.825	438.27	409.846	0.368925	0.00298402	X
	Pg_S4480.12	ADG1, APS1	AT5G48300	7362	0.647403	0.40151	Yes	78.356	86.71	86.266	71.379	55.768	66.561	0.37529	0.0478439	X
	Pg_S1664.6	CSI1	AT2G22125	7420	0.642838	0.401306	Yes	15.491	15.359	15.691	10.176	12.115	13.646	0.37067	0.0305027	X
	Pg_S2143.17		AT5G41040	7438	0.641212	0.401986	Yes	2.084	0.793	0.765	0.802	0.479	0.597	0.974973	0.355339	X
	Pg_S5010.7		AT2G41770	7559	0.631485	0.40037	Yes	20.385	16.846	22.853	13.959	16.908	15.742	0.354403	0.155784	X
	Pg_S0727.3		AT3G04790	7564	0.631058	0.40132	Yes	55.512	32.031	34.001	36.021	25.874	16.598	0.563983	0.396707	X
	Pg_S2458.1	ATGSL1, ATGSL01, GSL01, GSL1	AT4G04970	7583	0.629695	0.401958	Yes	1.909	1.735	3.407	0.631	2.255	0.687	0.891071	0.648772	X
	Pg_S1888.7	VTC4	AT3G02870	7603	0.628636	0.402572	Yes	10.48	8.082	15.285	9.631	7.474	6.817	0.516483	0.430364	X
	Pg_S3153.2		AT4G10260	7727	0.61906	0.40087	Yes	1.803	9.384	5.099	3.688	2.059	0.71	1.38227	0.111475	X
	Pg_S0012.17	ATCSLG1, CSLG1	AT4G24010	7746	0.617476	0.401488	Yes	0.574	0.521	1.541	0.374	0	0.62	1.53568	0.422171	X
	Pg_S2282.16	GAUT10, LGT4	AT2G20810	7767	0.61593	0.402059	Yes	4.449	5.566	4.207	2.833	4.271	3.966	0.354637	0.540831	X
	Pg_S1495.1		AT3G59480	7775	0.615593	0.402917	Yes	99.983	70.979	96.881	64.453	69.103	75.564	0.350697	0.0979025	X
	Pg_S6373.11	CP122, CP12	AT3G62410	7812	0.612345	0.403128	Yes	175.213	172.167	144.812	117.202	115.241	152.346	0.352558	0.207427	X
	Pg_S3039.20	UGE3	AT1G63180	7829	0.61074	0.40378	Yes	1.639	2.405	5.192	0.524	1.405	2.276	1.12739	0.395031	X
	Pg_S7836.3		AT1G74910	8062	0.595953	0.399628	Yes	5.995	5.491	6.513	6.21	3.05	3.561	0.45588	0.60798	X
	Pg_S0978.53	CSLD3, KJK, ATCSLD3	AT3G03050	8088	0.593806	0.400052	Yes	4.52	2.231	1.866	1.539	2.288	1.33	0.688231	0.249466	X
	Pg_S1769.27	LPAT2	AT3G57650	8128	0.591564	0.400163	Yes	6.358	6.074	8.529	6.755	5.284	3.966	0.388019	0.67506	X
	Pg_S3302.6		AT3G03210	8141	0.591043	0.40087	Yes	4.11	3.756	3.384	1.935	1.307	4.09	0.584601	0.747501	X
	Pg_S3035.3		AT1G27190	8152	0.590601	0.401621	Yes	1.616	1.078	2.387	0.876	1.318	1.285	0.496703	0.83702	X
	Pg_S0472.22	GS1, GPP2	AT5G57440	8249	0.586001	0.400461	Yes	9.145	10.648	5.226	4.553	8.149	1.792	0.678998	0.49332	X
	Pg_S4429.12		AT2G35840	8251	0.585837	0.401403	Yes	13.208	15.718	19.538	9.353	16.385	10.367	0.401332	0.339856	X
	Pg_S4333.6	RAB6, ATRABH1B, ATRAB6A, RAB6A	AT2G44610	8271	0.584653	0.401945	Yes	6.791	3.149	1.217	0	1.22	2.648	1.69454	0.356018	X
	Pg_S1271.10	TBR	AT5G06700	8286	0.583583	0.402596	Yes	0	0.979	1.066	0.353	0.316	0	1.35292	0.693637	X
	Pg_S1214.9	APL2	AT1G27680	8321	0.581662	0.402801	Yes	1.475	2.169	2.526	0.759	2.146	1.059	0.718319	0.61553	X
	Pg_S3541.9		AT1G77460	8344	0.580199	0.403269	Yes	4.122	5.715	7	2.319	5.556	3.617	0.53252	0.735017	X
	Pg_S0032.13	IRX9L, I9H	AT1G27600	8410	0.575898	0.402779	Yes	7.716	6.086	5.841	6.456	4.75	4	0.35964	0.721136	X
	Pg_S0367.51	GAUT1, LGT1	AT3G61130	8418	0.575545	0.403571	Yes	10.14	8.999	7.115	8.241	5.011	7.144	0.349606	0.499769	X
	Pg_S4286.16	GATL7	AT3G62660	8422	0.575219	0.404451	Yes	7.201	7.053	8.46	5.195	5.643	7.189	0.355137	0.683284	X
	Pg_S3958.5	anac042, NAC042	AT2G43000	8456	0.572531	0.404663	Yes	1.51	2.07	3.048	0	1.013	2.299	0.98845	0.560217	X
	Pg_S1281.10		AT1G27190	8485	0.570105	0.404982	Yes	15.655	13.598	16.479	9.973	10.557	15.144	0.344216	0.693048	X
	Pg_S2951.12	VTC2	AT4G26850	8494	0.569511	0.405742	Yes	6.475	6.136	4.728	4.447	4.14	5.206	0.336039	0.82835	X
	Pg_S2425.7		AT4G31340	8645	0.559156	0.4043	Yes	27.516	25.536	30.501	19.571	23.815	23.359	0.313763	0.262569	X
	Pg_S3613.11	SBE2	AT5G03650	8647	0.559115	0.405198	Yes	18.442	19.784	20.431	15.883	17.78	13.195	0.308128	0.161822	X
	Pg_S8864.1	APK, AKN1, ATAKN1, APK1	AT2G14750	8666	0.557988	0.405718	Yes	7.213	7.921	7.208	6.424	5.099	6.333	0.317555	0.483738	X
	Pg_S3928.19		AT5G07720	8693	0.55617	0.406058	Yes	5.89	12.669	6.86	6.413	5.458	5.499	0.543114	0.345153	X
	Pg_S1679.46	GAPC2, GAPC2	AT1G13440	8717	0.554806	0.406462	Yes	6.452	6.483	4.392	4.179	4.281	5.341	0.349304	0.824615	X
	Pg_S0833.37		AT2G28315	8828	0.549258	0.404933	Yes	5.808	3.396	1.495	1.561	2.778	1.701	0.729078	0.567182	X
	Pg_S4616.21	SBPASE	AT3G55800	8875	0.54663	0.40574	Yes	233.699	207.669	207.043	175.712	166.869	178.026	0.309849	0.0272237	X
	Pg_S0944.5		AT5G04885	8893	0.546116	0.406263	Yes	10.152	5.615	11.009	7.503	6.101	6.254	0.41973	0.504352	X
	Pg_S3338.6		AT1G74910	8945	0.543609	0.406029	Yes	23.512	15.978	10.986	12.709	12.082	11.46	0.453932	0.268879	X
	Pg_S6006.1	ATSPS3F, SPS3F	AT1G04920	8967	0.542345	0.406457	Yes	2.061	2.38	2.155	2.191	1.623	1.409	0.225387	0.993217	X
	Pg_S1692.18		AT2G45290	8970	0.542291	0.407305	Yes	143.318	149.706	141.393	105.294	119.62	124.491	0.307622	0.0215243	X

## Sheet: Supplementary Table 2
Supplementary Table S2. Summary of genes related to photosynthesis
Term	Gene ID	Gene name	TAIR10 ID	Expression value (TPM)						Differential expression (Heat/Con)
				Con_1	Con_2	Con_3	Heat_1	Heat_2	Heat_3	Log2 Fold-change	q-value
Chlorophyll biosynthetic process	Pg_S4995.3	PORC,PORC	AT2G47430	247.843	278.983	243.582	439.477	404.596	423.176	-0.725318	8.77487e-12
	Pg_S0626.1	ALB1,ALB1V,V157,PDE166,CHLD	AT3G16770	21.837	18.829	16.919	9.577	13.662	10.637	0.745748	0.00040919
	Pg_S1691.4	HEMA2	AT4G38630	20.713	26.54	25.588	12.271	13.52	7.719	1.10362	0.0228515
	Pg_S0001.15	PUB44,ATPUB44,SAUL1	AT3G16770	3.396	2.392	2.213	16.803	11.94	17.173	-2.5483	6.21879e-24
	Pg_S0247.27	HEMA1	AT1G64520	110.931	103.568	110.208	39.709	45.528	50.166	1.25812	7.37822e-24
	Pg_S8267.2	GLP1,ATGER1,GER1	AT4G34160	79.527	75.219	54.861	16.354	19.12	9.229	2.15927	2.18883e-13
	Pg_S1812.19	PETE1	AT1G09700	36.708	45.791	36.921	10.186	22.301	18.987	1.19081	0.00146202
	Pg_S6573.1	HEME1	AT4G38640	125.906	105.279	116.501	80.956	58.514	73.006	0.706534	1.91709e-06
	Pg_S1051.9		AT3G16770	25.877	21.718	18.82	12.933	7.528	12.023	1.04204	4.17953e-05
	Pg_S1439.28	ATG4,G4,CHLG	AT3G16770	23.301	27.184	24.545	14.366	9.761	12.192	1.03731	6.40414e-05
	Pg_S1443.12	GUN4	AT1G05180	21.744	22.647	21.845	3.014	5.175	3.29	2.4541	6.72141e-11
	Pg_S6522.6	CHLI1,CH42,CH42,CHL11,CHLI1	AT5G49720	57.21	47.105	51.848	27.278	33.587	32.689	0.727082	2.7197e-05
	Pg_S0232.28	ACLA1	AT1G61670	11.346	8.665	9.885	7.514	4.031	1.33	1.21835	0.00861197
	Pg_S0017.4	PUB44,ATPUB44,SAUL1	AT5G19630	3.15	5.392	3.824	17.69	16.047	20.181	-2.09049	1.72111e-22
	Pg_S0616.3	HEMA1	AT1G61670	51.648	44.427	46.864	20.715	26.975	28.114	0.905994	1.08324e-08
	Pg_S1518.26		AT3G21510	221.393	183.621	196.555	68.472	76.326	74.708	1.44852	5.3013e-34
	Pg_S2190.8	PETE1	AT5G49720	272.994	277.136	245.644	140.749	126.669	149.822	0.929014	1.08523e-10
	Pg_S3427.8	FLU	AT1G61670	9.086	10.4	12.377	5.825	3.486	3.617	1.30225	0.00537979
	Pg_S7077.3	HEME1	AT1G09700	12.611	10.189	11.264	7.429	7.092	7.054	0.660468	0.0343606
	Pg_S2145.17		AT4G16420	17.025	20.999	14.729	9.994	10.589	10.04	0.761073	0.0156926
	Pg_S3650.3	ELIP1,ELIP	AT5G19630	45.302	83.648	34.94	40.703	36.921	19.269	0.739931	0.0394771
	Pg_S0431.39	CRD1,CHL27,ACSF	AT1G64520	454.214	444.729	435.269	236.252	213.846	258.064	0.909037	9.31885e-18
	Pg_S6247.1	GUN4	AT1G17440	6.44	7.301	8.193	2.255	2.963	0	1.97228	0.00992389
	Pg_S7541.2	CHLI1,CH42,CH42,CHL11,CHLI1	AT4G16420	31.403	29.949	34.279	18.78	18.248	18.615	0.776814	0.000205753
	Pg_S2946.32	PORB	AT4G38630	191.781	193.848	202.245	291.887	267.12	327.307	-0.593219	0.000254601
	Pg_S6181.10	GUN5,CCH,CHLH,CCH1,ABAR	AT4G38630	432.377	452.105	477.811	149.193	145.168	162.138	1.57174	5.07319e-59
	Pg_S0297.32	ACLA1	AT3G11540	8.594	8.157	6.548	3.281	3.606	3.752	1.09722	0.00149719
	Pg_S1346.23	PUB44,ATPUB44,SAUL1	AT1G69040	11.147	11.665	11.716	18.844	17.867	20.384	-0.72662	3.44689e-05
	Pg_S2208.2	PETE1	AT1G28560	248.569	203.653	164.617	121.039	152.26	114.293	0.649402	0.000458566
	Pg_S1170.11	CRD1,CHL27,ACSF	AT1G17440	496.448	444.766	460.788	315.114	258.829	260.61	0.740476	1.17509e-10
	Pg_S1908.21	CLA1,DEF,CLA,DXS,DXPS2	AT5G36740	184.065	188.207	211.377	100.228	107.582	82.968	0.995507	2.05602e-17
	Pg_S4198.2	ACLA1	AT2G47000	11.147	8.318	10.152	4.949	2.135	4.665	1.33886	0.00235299
	Pg_S7227.1	GPRI1,GLK1,ATGLK1	AT1G68360	17.95	19.908	13.385	21.356	32.836	26.593	-0.679871	0.0122238
	Pg_S5879.4		AT4G16110	0.246	0.409	0.348	1.689	2.07	2.017	-2.61761	0.000425223
	Pg_S0615.6	GSA2	AT1G78080	26.31	28.015	22.795	8.85	12.202	10.175	1.29451	3.10297e-09
	Pg_S7168.3	PPOX,HEMG1,PPO1	AT1G31770	24.39	26.936	21.091	13.532	15.209	13.488	0.758442	0.000242431
	Pg_S2229.10	CLA1,DEF,CLA,DXS,DXPS2	AT1G67710	203.361	201.136	212.246	132.326	143.229	130.305	0.596732	1.3333e-08
	Pg_S4032.1	HEMC	AT1G78240	10.245	8.727	11.844	5.74	4.739	3.741	1.11442	0.0207992
	Pg_S1689.5		AT2G01830	7.857	5.913	8.923	2.64	0.948	1.735	2.08529	0.000509781
	Pg_S4374.7		AT1G68360	28.757	37.671	23.977	13.478	13.564	9.747	1.25824	8.19247e-06
	Pg_S7010.4	PUB44,ATPUB44,SAUL1	AT1G67710	5.585	6.235	6.953	12.73	12.049	14.84	-1.0752	8.78993e-06
	Pg_S2651.1	HEMA1	AT4G16110	24.858	25.548	29.644	21.506	11.134	18.176	0.668149	0.0185645
	Pg_S2145.24	PORA	AT4G34160	189.427	183.77	159.97	116.956	85.641	130.835	0.676185	7.64156e-06
	Pg_S2708.28	HEMA1	AT1G27320	4.496	4.574	4.948	25.941	19.033	20.688	-2.22517	1.77883e-19
	Pg_S8876.1		AT2G01830	273.381	249.493	263.282	132.241	151.585	144.548	0.866945	7.69653e-16
	Pg_S4541.1	GSA2	AT3G57040	51.683	45.753	40.201	25.899	23.652	27.573	0.831664	2.47786e-06
	Pg_S3759.10	CLA1,DEF,CLA,DXS,DXPS2	AT1G31770	21.275	24.631	20.419	13.842	13.302	13.849	0.691592	0.000312609
	Pg_S5402.8	PORA	AT2G47000	85.276	76.458	80.054	55.303	30.188	52.284	0.810972	7.50307e-06
	Pg_S6677.3	GSA2	AT1G69690	7.693	5.677	5.817	0.909	1.405	4.383	1.54383	0.00683254
	Pg_S7163.5	PORA	AT3G57040	253.335	225.284	258.195	91.805	51.116	93.796	1.63811	4.24037e-26
Light harvesting complex I	Pg_S0748.5	PSAO	AT1G08380	58.744	64.384	60.006	38.864	31.474	21.736	0.971198	7.90258e-05
	Pg_S0171.10	LHCB6,CP24	AT1G15820	374.534	367.663	317.529	138.023	134.981	153.439	1.30742	1.95538e-27
	Pg_S0804.56	CAB1,AB140,CAB140,LHCB1.3	AT1G29930	20.221	14.28	9.781	0.994	0	0.8	4.67416	7.27534e-12
	Pg_S1293.17	LHCB2.2,LHCB2	AT2G05070	3074.68	2646.73	2580.29	1249.43	986.465	1299.45	1.22514	2.27779e-25
	Pg_S1293.18	LHCB2.1,LHCB2	AT2G05100	275.043	251.662	228.273	142.908	122.965	155.715	0.836488	3.00231e-10
	Pg_S4621.8	LHB1B2,LHCB1.5	AT2G34420	13.875	11.838	20.396	1.913	6.275	0	2.27242	0.000364735
	Pg_S1613.24	LHB1B1,LHCB1.4	AT2G34430	3319.2	3014.99	3099.99	1668.22	1502.36	1535.57	0.99612	4.87496e-24
	Pg_S0232.56	LHCB4.2	AT3G08940	782.1	766.453	686.905	433.587	391.021	449.544	0.804857	7.37632e-14
	Pg_S0397.37	LHCA4,CAB4	AT3G47470	269.564	218.925	239.827	116.069	92.232	97.301	1.24239	1.45302e-19
	Pg_S3062.7	LHCA1	AT3G54890	911.753	800.331	807.184	521.085	475.05	591.94	0.659885	2.07826e-08
	Pg_S0635.2	LHCB5	AT4G10340	613.385	577.142	571.587	401.521	359.068	376.819	0.624434	6.47049e-09
	Pg_S1979.33	LHCB3,LHCB3*1	AT5G54270	1566.56	1474.86	1411.03	782.809	544.316	748.612	1.09462	7.59062e-18
	Pg_S6044.1	PSAO	AT1G08380	2338.75	1958.25	2011.07	1007.15	838.193	1132.32	1.07691	1.67377e-18
	Pg_S1750.9	LHCB6,CP24	AT1G15820	395.189	353.842	342.63	179.132	151.966	201.024	1.03346	1.60285e-16
	Pg_S0252.32	LHCA6,LHCA2*1	AT1G19150	60.606	62.823	41.974	20.009	14.816	14.175	1.73784	1.361e-13
	Pg_S0804.57	CAB1,AB140,CAB140,LHCB1.3	AT1G29930	3931.83	2919.08	3524.92	1712.42	1151.1	1888.68	1.12003	3.86584e-14
	Pg_S8280.3	LHCB2.2,LHCB2	AT2G05070	2965.87	2875.47	2708.59	1251.48	1084.35	1334.65	1.21306	2.46618e-31
	Pg_S8280.5	LHCB2.1,LHCB2	AT2G05100	15.948	12.842	18.472	2.009	5.001	3.031	2.18554	2.05427e-05
	Pg_S5782.10	LHCB4.2	AT3G08940	194.966	208.686	184.99	111.911	108.737	120.423	0.781711	3.8782e-13
	Pg_S0680.16	LHCA4,CAB4	AT3G47470	1814.79	1621.19	1703.57	1053.86	930.457	1065.39	0.746603	1.19402e-12
	Pg_S4137.2	LHCA1	AT3G54890	952.172	881.14	838.937	564.054	442.737	525.119	0.796319	8.22386e-12
	Pg_S2715.2	LHCA2	AT3G61470	2058.15	2049.84	1912.56	1309.86	1072.97	1219.59	0.733669	7.2274e-12
	Pg_S0646.4	LHCB5	AT4G10340	574.09	529.182	560.473	338.223	272.719	320.703	0.829916	2.74964e-13
	Pg_S2145.9	LHCB3,LHCB3*1	AT5G54270	510.288	457.931	451.32	174.899	143.512	163.772	1.55239	2.50937e-40
	Pg_S3411.20	LHCB6,CP24	AT1G15820	1006.87	929.001	878.176	466.637	390.106	510.91	1.03561	3.03392e-19
	Pg_S3643.14	LHCA6,LHCA2*1	AT1G19150	65.605	70.335	46.401	31.703	23.053	29.387	1.11099	4.15133e-07
	Pg_S4621.5	CAB1,AB140,CAB140,LHCB1.3	AT1G29930	11437.4	10740.2	10268.1	5551.69	4657.83	6151.01	0.980716	1.653e-18
	Pg_S8280.4	LHCB2.2,LHCB2	AT2G05070	265.805	248.762	216.615	54.598	54.047	55.203	2.1475	4.70253e-54
	Pg_S6185.8	LHB1B1,LHCB1.4	AT2G34430	1146.93	953.483	992.057	288.51	240.657	313.278	1.87236	2.87388e-57
	Pg_S1518.47	LHCA4,CAB4	AT3G47470	1698.03	1590.62	1665.97	1001.31	885.954	1038.14	0.753633	3.84986e-13
	Pg_S2159.2	LHCB5	AT4G10340	544.548	531.674	531.803	341.141	263.851	308.027	0.810807	2.40952e-12
	Pg_S4660.7	LHCB3,LHCB3*1	AT5G54270	885.373	841.61	805.666	281.551	230.416	288.646	1.65646	2.50035e-51
	Pg_S4378.13	LHCB6,CP24	AT1G15820	1270.55	1193.08	1185.95	671.657	659.666	711.574	0.830518	2.57711e-17
	Pg_S4621.6	CAB1,AB140,CAB140,LHCB1.3	AT1G29930	4229.48	3445.49	3815.24	1796.26	1190.17	1868.59	1.23614	4.93095e-19
	Pg_S3540.2	LHCB5	AT4G10340	577.521	536.05	555.374	256.358	234.894	269.512	1.12935	6.50953e-27
	Pg_S1200.17	PSAB	ATCG00340	33.207	58.893	0	0	0	0.011	8.60842	9.31078e-16
	Pg_S6819.6	LHCA4,CAB4	AT3G47470	26.111	31.597	21.659	4.265	3.846	4.462	2.70236	2.01386e-12
	Pg_S2078.2	PSAB	ATCG00340	10277	12999.2	12030.7	4958.18	5994.63	6622.27	1.0005	1.63701e-17
	Pg_S2471.17	PSAB	ATCG00340	4.848	6.111	3.975	8.636	6.624	14.288	-0.9703	0.00871607
Light harvesting complex II	Pg_S1293.17	LHCB2.2,LHCB2	AT2G05070	3074.68	2646.73	2580.29	1249.43	986.465	1299.45	1.22514	2.27779e-25
	Pg_S1293.18	LHCB2.1,LHCB2	AT2G05100	275.043	251.662	228.273	142.908	122.965	155.715	0.836488	3.00231e-10
	Pg_S4621.8	LHB1B2,LHCB1.5	AT2G34420	13.875	11.838	20.396	1.913	6.275	0	2.27242	0.000364735
	Pg_S1613.24	LHB1B1,LHCB1.4	AT2G34430	3319.2	3014.99	3099.99	1668.22	1502.36	1535.57	0.99612	4.87496e-24
	Pg_S1979.33	LHCB3,LHCB3*1	AT5G54270	1566.56	1474.86	1411.03	782.809	544.316	748.612	1.09462	7.59062e-18
	Pg_S8280.3	LHCB2.2,LHCB2	AT2G05070	2965.87	2875.47	2708.59	1251.48	1084.35	1334.65	1.21306	2.46618e-31
	Pg_S8280.5	LHCB2.1,LHCB2	AT2G05100	15.948	12.842	18.472	2.009	5.001	3.031	2.18554	2.05427e-05
	Pg_S2145.9	LHCB3,LHCB3*1	AT5G54270	510.288	457.931	451.32	174.899	143.512	163.772	1.55239	2.50937e-40
	Pg_S8280.4	LHCB2.2,LHCB2	AT2G05070	265.805	248.762	216.615	54.598	54.047	55.203	2.1475	4.70253e-54
	Pg_S6185.8	LHB1B1,LHCB1.4	AT2G34430	1146.93	953.483	992.057	288.51	240.657	313.278	1.87236	2.87388e-57
	Pg_S4660.7	LHCB3,LHCB3*1	AT5G54270	885.373	841.61	805.666	281.551	230.416	288.646	1.65646	2.50035e-51
Photosystem I	Pg_S1185.35	PSAE2	AT2G20260	629.157	583.179	540.297	380.668	290.074	441.78	0.652155	2.06663e-05
	Pg_S3675.9	PSAE2	AT2G20260	1008.73	874.769	923.429	677.589	533.378	515.609	0.693531	1.61167e-07
	Pg_S5569.8	PSAE2	AT2G20260	973.014	921.96	910.589	569.697	455.81	534.833	0.839079	3.99868e-12
	Pg_S0358.28	PSAD2	AT1G03130	1304.47	1089.91	1130.23	794.855	694.561	763.667	0.63775	3.70336e-08
	Pg_S0785.20	PSAD2	AT1G03130	1485.55	1304.68	1329.65	744.81	668.349	822.351	0.876059	4.27916e-15
	Pg_S0403.41	PSAH2,PSAH2,PSIH	AT1G52230	630.188	547.194	526.623	292.764	274.408	313.165	0.947602	2.99467e-13
	Pg_S0724.24	PSAH2,PSAH2,PSIH	AT1G52230	630.188	547.194	526.623	292.764	274.408	313.165	0.947602	2.99467e-13
	Pg_S0988.42	PSAH2,PSAH2,PSIH	AT1G52230	867.493	857.39	830.338	525.168	449.426	549.436	0.7403	4.67441e-10
	Pg_S6053.13	PSAH2,PSAH2,PSIH	AT1G52230	648.43	567.374	543.264	300.492	284.398	309.571	0.96826	2.53764e-14
	Pg_S0748.5	PSAO	AT1G08380	58.744	64.384	60.006	38.864	31.474	21.736	0.971198	7.90258e-05
	Pg_S6044.1	PSAO	AT1G08380	2338.75	1958.25	2011.07	1007.15	838.193	1132.32	1.07691	1.67377e-18
	Pg_S0384.14	PSAK	AT1G30380	1636.55	1241.44	1277.59	560.868	578.416	536.692	1.30084	7.86728e-25
	Pg_S1579.27	PSAK	AT1G30380	1620.32	1359.03	1314.03	525.393	445.744	575.161	1.46767	3.84707e-31
	Pg_S2454.12	PSAF	AT1G31330	829.322	800.815	789.778	514.501	465.387	557.256	0.649066	2.41476e-08
	Pg_S6076.3	PSAF	AT1G31330	376.103	339.897	381.996	142.224	119.403	146.069	1.42482	2.9509e-30
	Pg_S7592.4	PSAF	AT1G31330	201.09	153.821	172.543	20.693	22.432	33.635	2.78899	1.00007e-52
	Pg_S2798.19	PSAG	AT1G55670	1050.69	907.333	904.667	467.203	369.843	496.622	1.09715	9.42946e-18
	Pg_S1204.17	PTAC8,TMP14,PSAP,PSIP	AT2G46820	525.802	500.721	401.952	270.349	224.392	203.638	1.01909	2.62583e-13
	Pg_S3345.5	PTAC8,TMP14,PSAP,PSIP	AT2G46820	34.085	41.055	42.519	17.647	16.875	18.919	1.15148	1.60215e-06
	Pg_S5895.3	PSAL	AT4G12800	1750.61	1529.6	1498.1	1035.96	827.919	1061.65	0.701886	7.44268e-09
	Pg_S0343.7	PSAN	AT5G64040	266.273	264.021	272.924	147.29	135.178	160.357	0.856623	1.38363e-09
	Pg_S4371.7	PSAN	AT5G64040	661.427	511.32	594.439	292.08	226.571	253.838	1.18663	1.10343e-18
	Pg_S7990.4	PSAN	AT5G64040	709.937	623.553	628.499	321.185	299.421	309.075	1.07017	2.77817e-20
	Pg_S5895.3	PSAL	AT4G12800	1750.61	1529.6	1498.1	1035.96	827.919	1061.65	0.701886	7.44268e-09
	Pg_S0343.7	PSAN	AT5G64040	266.273	264.021	272.924	147.29	135.178	160.357	0.856623	1.38363e-09
	Pg_S4371.7	PSAN	AT5G64040	661.427	511.32	594.439	292.08	226.571	253.838	1.18663	1.10343e-18
	Pg_S7990.4	PSAN	AT5G64040	709.937	623.553	628.499	321.185	299.421	309.075	1.07017	2.77817e-20
Photosystem II	Pg_S0061.21	PQL1,PQL2	AT1G14150	101.938	104.523	97.437	59.237	47.412	74.122	0.755421	0.00020844
	Pg_S0085.69	PSBQ,PSBQ2,PSIIQ	AT4G05180	895.548	744.574	700.244	445.366	326.156	447.831	0.934449	5.05994e-12
	Pg_S0148.7	PSBQ,PSBQ2,PSIIQ	AT4G05180	282.303	231.432	215.12	95.514	88.724	87.858	1.40975	3.98432e-20
	Pg_S4412.8	PSBQ,PSBQ2,PSIIQ	AT4G05180	436.159	451.497	409.033	264.289	209.543	295.035	0.750263	5.10916e-09
	Pg_S5440.10	PSB28	AT4G28660	114.654	128.583	102.328	55.827	63.71	60.071	0.939077	8.08482e-07
	Pg_S0863.5	NPQ4,PSBS	AT1G44575	531.692	422.714	409.566	283.571	282.895	271.676	0.693528	3.56309e-08
	Pg_S1764.1	NPQ4,PSBS	AT1G44575	714.75	733.096	623.643	439.584	421.689	410.038	0.696598	1.49033e-10
	Pg_S0318.32	PSBY,YCF32	AT1G67740	217.787	226.982	179.508	92.382	106.983	93.819	1.08041	5.11848e-16
	Pg_S1171.12	PSBY,YCF32	AT1G67740	593.656	527.335	477.626	252.841	260.496	256.734	1.04381	1.27086e-18
	Pg_S0989.5	PSBR	AT1G79040	1617.86	1392.55	1335.75	909.235	676.465	809.697	0.852237	3.32191e-11
	Pg_S4144.4	PSBR	AT1G79040	2982.06	2306.4	2536.24	5007.06	4166.3	4403.17	-0.802813	2.38834e-11
	Pg_S4529.2	PSBR	AT1G79040	2296.52	1866.93	1954.29	3811.67	3257.2	3429.34	-0.787234	6.97637e-12
	Pg_S6314.2	PSBR	AT1G79040	2445.26	1992.55	1971.83	1055.63	1002.78	1146.45	0.992737	1.41494e-17
	Pg_S1157.17	PSBX	AT2G06520	678.522	568.031	516.077	269.291	174.942	227.583	1.38295	1.49543e-18
	Pg_S1960.23	PSBX	AT2G06520	639.04	529.108	416.913	201.963	127.857	240.598	1.47853	7.38575e-16
	Pg_S2961.9	PSBX	AT2G06520	571.971	581.828	454.947	336.555	287.928	306.291	0.780403	2.03879e-07
	Pg_S5713.2	PSBQ,PSBQA,PSBQ1	AT4G21280	183.772	177.683	176.889	74.971	54.243	71.057	1.42603	7.4761e-23
	Pg_S0240.1	PSBO2,PSBO2,OEC33	AT3G50820	976.691	977.593	855.74	432.593	365.648	422.714	1.19666	3.824e-29
	Pg_S2389.18	PSBO2,PSBO2,OEC33	AT3G50820	1069.58	1058.3	1049.27	579.05	526.7	618.758	0.875478	3.39128e-18
	Pg_S1171.52	PSBP1,OEE2,PSIIP,OE23	AT1G06680	1027.55	931.009	909.129	584.223	480.661	567.724	0.806522	3.03003e-12
	Pg_S3920.3	PSBP1,OEE2,PSIIP,OE23	AT1G06680	1197.55	1092.49	1028.45	589.022	526.417	579.252	0.96246	5.56499e-20
	Pg_S5953.4	PSBP1,OEE2,PSIIP,OE23	AT1G06680	202.214	196.463	211.249	99.683	120.503	112.625	0.864252	1.96853e-11
	Pg_S0483.4	PPL2	AT2G39470	41.801	35.502	34.129	23.312	21.865	22.536	0.710461	9.07313e-05
Cytochrome b6/f complex	Pg_S4665.8	PETB	ATCG00720	22541.3	23842.2	23354.4	13798	14009.7	15082.9	0.693714	6.2921e-13
Ferredoxin—NADP(+) reductase	Pg_S7065.4	ATLFNR2,FNR2	AT1G20020	483.791	443.179	422.951	294.014	296.011	284.645	0.619182	8.58584e-09
NADH dehydrogenase complex	Pg_S0034.1	NDHH	ATCG01110	613.924	748.008	650.227	397.406	396.883	404.212	0.740706	1.24277e-11
	Pg_S0426.31	NDH18	AT5G43750	79.129	69.653	73.379	21.484	32.182	32.317	1.35972	1.08523e-10
	Pg_S1307.5	NDHJ	ATCG00420	318.331	321.526	279.333	188.378	172.12	231.482	0.636801	4.38721e-05
	Pg_S1855.4	NDHC	ATCG00440	1079.23	1119.66	1037.51	527.124	578.165	607.58	0.910568	2.29677e-15
	Pg_S2159.10	NDHH	ATCG01110	697.432	739.653	726.724	457.669	487.873	512.747	0.563059	4.33364e-07
	Pg_S2873.4	NDHJ	ATCG00420	1708.63	1838.5	1650.98	891.085	898.885	952.645	0.914059	3.78846e-19
	Pg_S3310.1	NDHC	ATCG00440	1079.23	1119.66	1037.51	527.124	578.165	607.58	0.910568	2.29677e-15
	Pg_S4172.3	NDHI	ATCG01090	1413.29	1702.06	1414.23	795.197	931.656	914.795	0.770212	1.36849e-11
	Pg_S5916.2	NDF1,NDH48	AT1G15980	75.429	66.864	56.726	35.07	35.472	37.557	0.871717	1.71351e-08
ATP synthase	Pg_S0111.6	ATPF	ATCG00130	1385.98	1776.56	1370.15	644.582	690.781	676.338	1.16365	1.29539e-23
	Pg_S1066.2	ATPH	ATCG00140	522.055	598.972	509.008	276.688	324.032	313.605	0.827505	6.4025e-15
	Pg_S0835.4	ATPD	AT4G09650	149.5	126.699	127.626	93.451	79.224	90.776	0.606815	0.000177149
	Pg_S1200.4	ATPE	ATCG00470	195.739	205.165	174.652	115.352	94.814	117.786	0.810631	1.29466e-05
	Pg_S0516.25	ATPB,PB	ATCG00480	4878.83	5036.67	4990.67	2219.11	2369.14	2476.97	1.07088	2.05093e-30
	Pg_S2468.19	ATPC1	AT4G04640	156.607	160.118	133.397	78.338	89.192	92.433	0.78473	2.18415e-09
	Pg_S1307.4	ATPE	ATCG00470	1361.38	1396.7	1089.15	512.833	830.251	705.793	0.896481	9.40397e-09
	Pg_S1214.14	ATPF	ATCG00130	1385.98	1776.56	1370.15	644.582	690.781	676.338	1.16365	1.29539e-23
	Pg_S1670.2	ATPE	ATCG00470	717.689	741.81	814.635	346.378	246.562	288.589	1.36484	2.17248e-20
	Pg_S2105.1	ATPB,PB	ATCG00480	3231.28	3350	3201.98	1294.79	1445	1496.93	1.20095	4.64129e-36
	Pg_S3058.1	ATPA	ATCG00120	3.314	3.793	0	0	0	0	4.89642	0.030204
	Pg_S5272.2	ATPF	ATCG00130	1385.98	1776.56	1370.15	644.582	690.781	676.338	1.16365	1.29539e-23
	Pg_S3085.12	ATPA	ATCG00120	6.358	0	0	0	0	36.813	-2.55828	0.0381764
	Pg_S3797.11	ATPA	ATCG00120	75.277	106.01	90.125	146.756	170.072	184.494	-0.885248	1.17596e-07
	Pg_S5690.1	ATPA	ATCG00120	3012.35	3740.84	2896.24	1565.49	1653.08	1650.17	0.979742	1.54705e-19
Dark reaction	Pg_S5969.6	RBCS1A	AT1G67090	5915.62	5205.7	5107.62	3475.12	3489.52	3556.21	0.618198	1.95247e-09
	Pg_S2891.3		AT1G56190	123.541	120.947	109.327	56.297	59.952	62.617	0.976478	1.60888e-15
	Pg_S5158.12	PGK1	AT3G12780	139.723	129.463	126.583	66.142	72.393	60.69	0.979364	2.01346e-16
	Pg_S0374.5	GAPA,GAPA1	AT3G26650	402.94	398.033	365.459	245.113	225.928	225.656	0.736688	3.33901e-12
	Pg_S4225.11	GAPA,GAPA1	AT3G26650	448.769	410.801	377.662	206.121	253.098	249.534	0.796086	6.11908e-12
	Pg_S7216.2	GAPA,GAPA1	AT3G26650	126.761	130.591	111.923	81.993	71.685	68.387	0.724705	9.21813e-08
	Pg_S0810.66	GAPA2	AT1G12900	124.314	113.472	123.06	65.009	75.651	83.159	0.68412	5.31964e-07
	Pg_S0727.8	ATCTIMC,TPI,CYTOTPI	AT3G55440	175.915	147.834	149.412	108.971	107.735	94.81	0.590737	8.34536e-05
	Pg_S5677.7	ATCTIMC,TPI,CYTOTPI	AT3G55440	28.406	28.672	26.48	18.748	13.672	16.001	0.786197	0.0187576
	Pg_S2681.8		AT2G36460	32.141	25.362	30.2	17.615	15.383	16.666	0.809551	0.00108379
	Pg_S3423.10		AT2G36460	26.825	26.093	23.548	10.347	11.058	12.226	1.17864	2.86014e-06
	Pg_S1661.18		AT2G01140	13.301	18.544	16.908	7.76	11.08	9.161	0.800025	0.0145873
	Pg_S3125.12		AT2G01140	26.614	27.135	22.54	14.451	15.819	14.649	0.7417	0.00325483
	Pg_S0008.35	SBPASE	AT3G55800	227.212	235.758	210.705	141.123	144.71	140.435	0.652608	7.66415e-09
	Pg_S2884.14		AT2G01190	9.496	11.9	6.907	14.857	15.655	14.795	-0.687296	0.0118764
	Pg_S1227.8	HCEF1	AT3G54050	81.541	84.974	75.581	43.385	54.178	46.864	0.73052	2.35145e-06
	Pg_S1227.9	HCEF1	AT3G54050	26.685	25.313	18.994	9.492	7.844	7.629	1.49247	8.75052e-10
	Pg_S2097.13	HCEF1	AT3G54050	104.854	104.932	99.071	65.297	64.255	67.294	0.644505	1.26787e-06
	Pg_S0219.28	RPE	AT5G61410	48.37	41.762	37.999	27.267	22.835	23.156	0.780982	0.00100128
	Pg_S0397.29	RPE	AT5G61410	72.923	69.107	65.232	39.067	35.614	41.996	0.833123	4.70742e-06
	Pg_S3928.12	RPE	AT5G61410	61.062	67.112	59.102	39.687	40.364	41.095	0.620394	0.00159436
	Pg_S1338.5		AT3G01850	4.262	0	6.582	11.597	19.675	9.465	-1.92492	0.00101044
	Pg_S1661.6	RPI2	AT2G01290	20.268	22.685	21.879	53.721	45.473	51.112	-1.22141	2.42257e-08
	Pg_S2749.2	RPI2	AT2G01290	15.608	12.024	11.079	26.658	24.186	26.976	-1.00421	0.00147753
	Pg_S0374.5	GAPA,GAPA1	AT3G26650	402.94	398.033	365.459	245.113	225.928	225.656	0.736688	3.33901e-12
	Pg_S4225.11	GAPA,GAPA1	AT3G26650	448.769	410.801	377.662	206.121	253.098	249.534	0.796086	6.11908e-12
	Pg_S7216.2	GAPA,GAPA1	AT3G26650	126.761	130.591	111.923	81.993	71.685	68.387	0.724705	9.21813e-08
Starch biosynthetic process	Pg_S0319.14		AT1G32900	149.781	162.015	148.439	90.587	102.331	71.429	0.788177	7.99322e-10
	Pg_S0008.35	SBPASE	AT3G55800	227.212	235.758	210.705	141.123	144.71	140.435	0.652608	7.66415e-09
	Pg_S1147.6	PGM,ATPGMP,PGM1,STF1	AT5G51820	29.858	37.175	28.693	21.1	18.477	18.243	0.721389	5.96882e-05
	Pg_S0232.28	ACLA1	AT1G10670	11.346	8.665	9.885	7.514	4.031	1.33	1.21835	0.00861197
	Pg_S2588.10	APL3	AT4G39210	14.379	14.218	13.385	2.587	5.48	4.507	1.70778	1.35485e-08
	Pg_S1703.39	ADG2,APL1	AT5G19220	116.645	102.415	108.006	49.991	64.811	76.68	0.768395	1.11055e-07
	Pg_S5954.3	SSI1	AT5G24300	27.809	28.461	27.338	16.012	17.453	18.491	0.681624	0.000140471
	Pg_S0297.32	ACLA1	AT1G10670	8.594	8.157	6.548	3.281	3.606	3.752	1.09722	0.00149719
	Pg_S4198.2	ACLA1	AT1G10670	11.147	8.318	10.152	4.949	2.135	4.665	1.33886	0.00235299
	Pg_S5839.3	APL3	AT4G39210	10.796	17.193	16.213	8.572	7.081	7.471	0.936313	0.00125661
	Pg_S1418.5		AT5G51830	31.357	40.646	34.163	23.579	24.491	20.666	0.61945	0.0443615
	Pg_S2894.3		AT1G32900	115.942	125.732	115.04	59.643	58.819	55.394	1.02885	2.63791e-19
Sucrose biosynthetic process	Pg_S1227.8	HCEF1	AT3G54050	81.541	84.974	75.581	43.385	54.178	46.864	0.73052	2.35145e-06
	Pg_S0008.35	SBPASE	AT3G55800	227.212	235.758	210.705	141.123	144.71	140.435	0.652608	7.66415e-09
	Pg_S1227.9	HCEF1	AT3G54050	26.685	25.313	18.994	9.492	7.844	7.629	1.49247	8.75052e-10
	Pg_S2097.13	HCEF1	AT3G54050	104.854	104.932	99.071	65.297	64.255	67.294	0.644505	1.26787e-06
Sucrose transport	Pg_S0080.2	SUT4,ATSUT4,SUC4,ATSUC4	AT1G09960	0.726	2.64	3.847	7.226	5.894	6.028	-1.41203	0.00374442
	Pg_S0280.68	ANNAT2	AT5G65020	29.776	34.188	29.435	12.613	13.923	21.117	0.988077	0.000170456
	Pg_S0472.33	HPT1,TPT1,ATHPT,VTE2	AT2G18950	55.079	57.914	58.268	20.512	15.525	14.897	1.74228	9.80916e-24
	Pg_S5201.2	ANNAT2	AT5G65020	23.652	24.767	18.067	17.059	6.842	9.217	0.98851	0.00273325
	Pg_S2377.2	HPT1,TPT1,ATHPT,VTE2	AT2G18950	53.545	42.84	45.427	11.501	10.873	8.947	2.15258	2.4923e-26

## Sheet: Supplemetary Table3
Supplemetary Table S3. qRT-PCR primers list used in this study
GO term	Gene ID	Sequences
Response to heat	Pg_S0590.22	F	GCCTCTAACGCCGGAGTAGA
		R	GGCCGTTCTTATAACTTTCAATGG
	Pg_S1652.23	F	GGCAAAACTGCAAATAATGAATGT
		R	AGCAGTCGCCTTCATTTCATC
	Pg_S7676.3	F	TGTCAAGATATGGGTTGAGGACAA
		R	TGAATGTTTTCAGGCAAAGCA
	Pg_S3498.8	F	GAAACTTTGGCTCGGGCTTG
		R	ACTCCCCTGATGCATACCCT
	Pg_S5145.5	F	GATGCCGCATGCAAAAGTAG
		R	AAGAGCCATGGTCATCATCTCA
	Pg_S5690.5	F	AGACGGTAGATTGGCTGGAGAA
		R	TATTGCCGTCACCACCCATA
Plant-type cell wall organization	Pg_S0429.27	F	AATGTTGGTGGTGCTGGTGAT
		R	CATCGCTGGTGGTGACCTT
	Pg_S0439.76	F	GAGCCGGAGATGTACATGCA
		R	CACTGCGGCCATCACTAGTG
	Pg_S4706.5	F	GGGATGTCCACTCTGTTTCCA
		R	TGAGGGTTCTTCCGTCACTGA
	Pg_S2608.10	F	GAGATGGTGACCTTGGATCGA
		R	TAGCGGTTGAGAGTGTGGTCAA
	Pg_S3554.24	F	TGGCATCACTTTCTACAACG
		R	TTTGTGTCATCTTCTCCCTGTT
Internal control (Actin)	Pg_S0354.5	F	TGGCATCACTTTCTACAACG
		R	TTTGTGTCATCTTCTCCCTGTT
